# Supplementary material for: Mechanisms of microtubule dynamics and force generation examined with computational modeling and electron cryotomography
Source: Nat Commun. 2020 Jul 28;11:3765. doi: 10.1038/s41467-020-17553-2 (PMC7387542; doi:10.1038/s41467-020-17553-2)
Supplement: Supplementary file 10 — Supplementary Code [file 41467_2020_17553_MOESM10_ESM.zip]

Archive with 209 entries (183 files):
- BD_MT_model/Code/
- BD_MT_model/Code/mtrestart_plane/
- BD_MT_model/Code/mtrestart_plane/CMakeLists.txt
- BD_MT_model/Code/mtrestart_plane/gradient_finder/
- BD_MT_model/Code/mtrestart_plane/gradient_finder/CMakeLists.txt
- BD_MT_model/Code/mtrestart_plane/gradient_finder/main.cpp
- BD_MT_model/Code/mtrestart_plane/single_force/
- BD_MT_model/Code/mtrestart_plane/single_force/CMakeLists.txt
- BD_MT_model/Code/mtrestart_plane/single_force/main_force.cpp
- BD_MT_model/Code/mtrestart_plane/single_force/main_viscosity.cpp
- BD_MT_model/Code/mtrestart_plane/single_force/singleforce.cpp
- BD_MT_model/Code/mtrestart_plane/single_force/singleforce.h
- BD_MT_model/Code/mtrestart_plane/single_force/singleforceconstants.cpp
- BD_MT_model/Code/mtrestart_plane/single_force/singleforceconstants.h
- BD_MT_model/Code/mtrestart_plane/single_force/singleviscosity.cpp
- BD_MT_model/Code/mtrestart_plane/single_force/singleviscosity.h
- BD_MT_model/Code/mtrestart_plane/single_force/singleviscosityconstants.cpp
- BD_MT_model/Code/mtrestart_plane/single_force/singleviscosityconstants.h
- BD_MT_model/Code/mtrestart_plane/single_protofilament/
- BD_MT_model/Code/mtrestart_plane/single_protofilament/CMakeLists.txt
- BD_MT_model/Code/mtrestart_plane/single_protofilament/main.cpp
- BD_MT_model/Code/mtrestart_plane/single_protofilament/protodisplacement.cpp
- BD_MT_model/Code/mtrestart_plane/single_protofilament/protodisplacement.h
- BD_MT_model/Code/mtrestart_plane/single_protofilament/singleprotoconstants.cpp
- BD_MT_model/Code/mtrestart_plane/single_protofilament/singleprotoconstants.h
- BD_MT_model/Code/mtrestart_plane/single_protofilament/singleprotofilament.h
- BD_MT_model/Code/mtrestart_plane/src/
- BD_MT_model/Code/mtrestart_plane/src/CMakeLists.txt
- BD_MT_model/Code/mtrestart_plane/src/constant.h
- BD_MT_model/Code/mtrestart_plane/src/constants.cpp
- BD_MT_model/Code/mtrestart_plane/src/constants.h
- BD_MT_model/Code/mtrestart_plane/src/forcesphere.cpp
- BD_MT_model/Code/mtrestart_plane/src/forcesphere.h
- BD_MT_model/Code/mtrestart_plane/src/main.cpp
- BD_MT_model/Code/mtrestart_plane/src/maybe.h
- BD_MT_model/Code/mtrestart_plane/src/microtubule.cpp
- BD_MT_model/Code/mtrestart_plane/src/microtubule.h
- BD_MT_model/Code/mtrestart_plane/src/monomer.cpp
- BD_MT_model/Code/mtrestart_plane/src/monomer.h
- BD_MT_model/Code/mtrestart_plane/src/mtconstants.cpp
- BD_MT_model/Code/mtrestart_plane/src/mtconstants.h
- BD_MT_model/Code/mtrestart_plane/src/perfrunner.h
- BD_MT_model/Code/mtrestart_plane/src/point.cpp
- BD_MT_model/Code/mtrestart_plane/src/point.h
- BD_MT_model/Code/mtrestart_plane/src/printversion.cpp
- BD_MT_model/Code/mtrestart_plane/src/printversion.h
- BD_MT_model/Code/mtrestart_plane/src/protofilament.cpp
- BD_MT_model/Code/mtrestart_plane/src/protofilament.h
- BD_MT_model/Code/mtrestart_plane/src/randomgenerator.cpp
- BD_MT_model/Code/mtrestart_plane/src/randomgenerator.h
- BD_MT_model/Code/mtrestart_plane/src/regexes.h
- BD_MT_model/Code/mtrestart_plane/src/util.cpp
- BD_MT_model/Code/mtrestart_plane/src/util.h
- BD_MT_model/Code/mtrestart_plane/src/versiontag.h
- BD_MT_model/Code/mtrestart_plane/test/
- BD_MT_model/Code/mtrestart_plane/test/CMakeLists.txt
- BD_MT_model/Code/mtrestart_plane/test/innercoordinate.h
- BD_MT_model/Code/mtrestart_plane/test/lateral_distances.h
- BD_MT_model/Code/mtrestart_plane/test/main.cpp
- BD_MT_model/Code/mtrestart_plane/test/test_numeric_gradient.h
- BD_MT_model/Code/mtrestart_plane/test/testdepolymerisation.h
- BD_MT_model/Code/mtrestart_plane/test/testframeshift.h
- BD_MT_model/Code/mtrestart_plane/test/testtubule.h
- BD_MT_model/Code/mtrestart_plane/test/util.h
- BD_MT_model/Code/mtrestart_plane/versionbump.cmake.in
- BD_MT_model/Code/mtrestart_pure/
- BD_MT_model/Code/mtrestart_pure/build/
- BD_MT_model/Code/mtrestart_pure/CMakeLists.txt
- BD_MT_model/Code/mtrestart_pure/gradient_finder/
- BD_MT_model/Code/mtrestart_pure/gradient_finder/CMakeLists.txt
- BD_MT_model/Code/mtrestart_pure/gradient_finder/main.cpp
- BD_MT_model/Code/mtrestart_pure/single_force/
- BD_MT_model/Code/mtrestart_pure/single_force/CMakeLists.txt
- BD_MT_model/Code/mtrestart_pure/single_force/main_force.cpp
- BD_MT_model/Code/mtrestart_pure/single_force/main_viscosity.cpp
- BD_MT_model/Code/mtrestart_pure/single_force/singleforce.cpp
- BD_MT_model/Code/mtrestart_pure/single_force/singleforce.h
- BD_MT_model/Code/mtrestart_pure/single_force/singleforceconstants.cpp
- BD_MT_model/Code/mtrestart_pure/single_force/singleforceconstants.h
- BD_MT_model/Code/mtrestart_pure/single_force/singleviscosity.cpp
- BD_MT_model/Code/mtrestart_pure/single_force/singleviscosity.h
- BD_MT_model/Code/mtrestart_pure/single_force/singleviscosityconstants.cpp
- BD_MT_model/Code/mtrestart_pure/single_force/singleviscosityconstants.h
- BD_MT_model/Code/mtrestart_pure/single_protofilament/
- BD_MT_model/Code/mtrestart_pure/single_protofilament/CMakeLists.txt
- BD_MT_model/Code/mtrestart_pure/single_protofilament/main.cpp
- BD_MT_model/Code/mtrestart_pure/single_protofilament/protodisplacement.cpp
- BD_MT_model/Code/mtrestart_pure/single_protofilament/protodisplacement.h
- BD_MT_model/Code/mtrestart_pure/single_protofilament/singleprotoconstants.cpp
- BD_MT_model/Code/mtrestart_pure/single_protofilament/singleprotoconstants.h
- BD_MT_model/Code/mtrestart_pure/single_protofilament/singleprotofilament.h
- BD_MT_model/Code/mtrestart_pure/src/
- BD_MT_model/Code/mtrestart_pure/src/CMakeLists.txt
- BD_MT_model/Code/mtrestart_pure/src/constant.h
- BD_MT_model/Code/mtrestart_pure/src/constants.cpp
- BD_MT_model/Code/mtrestart_pure/src/constants.h
- BD_MT_model/Code/mtrestart_pure/src/forcesphere.cpp
- BD_MT_model/Code/mtrestart_pure/src/forcesphere.h
- BD_MT_model/Code/mtrestart_pure/src/main.cpp
- BD_MT_model/Code/mtrestart_pure/src/microtubule.cpp
- BD_MT_model/Code/mtrestart_pure/src/microtubule.h
- BD_MT_model/Code/mtrestart_pure/src/monomer.cpp
- BD_MT_model/Code/mtrestart_pure/src/monomer.h
- BD_MT_model/Code/mtrestart_pure/src/mtconstants.cpp
- BD_MT_model/Code/mtrestart_pure/src/mtconstants.h
- BD_MT_model/Code/mtrestart_pure/src/perfrunner.h
- BD_MT_model/Code/mtrestart_pure/src/point.cpp
- BD_MT_model/Code/mtrestart_pure/src/point.h
- BD_MT_model/Code/mtrestart_pure/src/printversion.cpp
- BD_MT_model/Code/mtrestart_pure/src/printversion.h
- BD_MT_model/Code/mtrestart_pure/src/protofilament.cpp
- BD_MT_model/Code/mtrestart_pure/src/protofilament.h
- BD_MT_model/Code/mtrestart_pure/src/randomgenerator.cpp
- BD_MT_model/Code/mtrestart_pure/src/randomgenerator.h
- BD_MT_model/Code/mtrestart_pure/src/regexes.h
- BD_MT_model/Code/mtrestart_pure/src/util.cpp
- BD_MT_model/Code/mtrestart_pure/src/util.h
- BD_MT_model/Code/mtrestart_pure/src/versiontag.h
- BD_MT_model/Code/mtrestart_pure/test/
- BD_MT_model/Code/mtrestart_pure/test/CMakeLists.txt
- BD_MT_model/Code/mtrestart_pure/test/innercoordinate.h
- BD_MT_model/Code/mtrestart_pure/test/lateral_distances.h
- BD_MT_model/Code/mtrestart_pure/test/main.cpp
- BD_MT_model/Code/mtrestart_pure/test/test_numeric_gradient.h
- BD_MT_model/Code/mtrestart_pure/test/testdepolymerisation.h
- BD_MT_model/Code/mtrestart_pure/test/testframeshift.h
- BD_MT_model/Code/mtrestart_pure/test/testtubule.h
- BD_MT_model/Code/mtrestart_pure/test/util.h
- BD_MT_model/Code/mtrestart_pure/versionbump.cmake.in
- BD_MT_model/Code/mtrestart_ring/
- BD_MT_model/Code/mtrestart_ring/CMakeLists.txt
- BD_MT_model/Code/mtrestart_ring/gradient_finder/
- BD_MT_model/Code/mtrestart_ring/gradient_finder/CMakeLists.txt
- BD_MT_model/Code/mtrestart_ring/gradient_finder/main.cpp
- BD_MT_model/Code/mtrestart_ring/single_force/
- BD_MT_model/Code/mtrestart_ring/single_force/CMakeLists.txt
- BD_MT_model/Code/mtrestart_ring/single_force/main_force.cpp
- BD_MT_model/Code/mtrestart_ring/single_force/main_viscosity.cpp
- BD_MT_model/Code/mtrestart_ring/single_force/singleforce.cpp
- BD_MT_model/Code/mtrestart_ring/single_force/singleforce.h
- BD_MT_model/Code/mtrestart_ring/single_force/singleforceconstants.cpp
- BD_MT_model/Code/mtrestart_ring/single_force/singleforceconstants.h
- BD_MT_model/Code/mtrestart_ring/single_force/singleviscosity.cpp
- BD_MT_model/Code/mtrestart_ring/single_force/singleviscosity.h
- BD_MT_model/Code/mtrestart_ring/single_force/singleviscosityconstants.cpp
- BD_MT_model/Code/mtrestart_ring/single_force/singleviscosityconstants.h
- BD_MT_model/Code/mtrestart_ring/single_protofilament/
- BD_MT_model/Code/mtrestart_ring/single_protofilament/CMakeLists.txt
- BD_MT_model/Code/mtrestart_ring/single_protofilament/main.cpp
- BD_MT_model/Code/mtrestart_ring/single_protofilament/protodisplacement.cpp
- BD_MT_model/Code/mtrestart_ring/single_protofilament/protodisplacement.h
- BD_MT_model/Code/mtrestart_ring/single_protofilament/singleprotoconstants.cpp
- BD_MT_model/Code/mtrestart_ring/single_protofilament/singleprotoconstants.h
- BD_MT_model/Code/mtrestart_ring/single_protofilament/singleprotofilament.h
- BD_MT_model/Code/mtrestart_ring/src/
- BD_MT_model/Code/mtrestart_ring/src/CMakeLists.txt
- BD_MT_model/Code/mtrestart_ring/src/constant.h
- BD_MT_model/Code/mtrestart_ring/src/constants.cpp
- BD_MT_model/Code/mtrestart_ring/src/constants.h
- BD_MT_model/Code/mtrestart_ring/src/forcesphere.cpp
- BD_MT_model/Code/mtrestart_ring/src/forcesphere.h
- BD_MT_model/Code/mtrestart_ring/src/main.cpp
- BD_MT_model/Code/mtrestart_ring/src/microtubule.cpp
- BD_MT_model/Code/mtrestart_ring/src/microtubule.h
- BD_MT_model/Code/mtrestart_ring/src/monomer.cpp
- BD_MT_model/Code/mtrestart_ring/src/monomer.h
- BD_MT_model/Code/mtrestart_ring/src/mtconstants.cpp
- BD_MT_model/Code/mtrestart_ring/src/mtconstants.h
- BD_MT_model/Code/mtrestart_ring/src/perfrunner.h
- BD_MT_model/Code/mtrestart_ring/src/point.cpp
- BD_MT_model/Code/mtrestart_ring/src/point.h
- BD_MT_model/Code/mtrestart_ring/src/printversion.cpp
- BD_MT_model/Code/mtrestart_ring/src/printversion.h
- BD_MT_model/Code/mtrestart_ring/src/protofilament.cpp
- BD_MT_model/Code/mtrestart_ring/src/protofilament.h
- BD_MT_model/Code/mtrestart_ring/src/randomgenerator.cpp
- BD_MT_model/Code/mtrestart_ring/src/randomgenerator.h
- BD_MT_model/Code/mtrestart_ring/src/regexes.h
- BD_MT_model/Code/mtrestart_ring/src/util.cpp
- BD_MT_model/Code/mtrestart_ring/src/util.h
- BD_MT_model/Code/mtrestart_ring/src/versiontag.h
- BD_MT_model/Code/mtrestart_ring/test/
- BD_MT_model/Code/mtrestart_ring/test/CMakeLists.txt
- BD_MT_model/Code/mtrestart_ring/test/innercoordinate.h
- BD_MT_model/Code/mtrestart_ring/test/lateral_distances.h
- BD_MT_model/Code/mtrestart_ring/test/main.cpp
- BD_MT_model/Code/mtrestart_ring/test/test_numeric_gradient.h
- BD_MT_model/Code/mtrestart_ring/test/testdepolymerisation.h
- BD_MT_model/Code/mtrestart_ring/test/testframeshift.h
- BD_MT_model/Code/mtrestart_ring/test/testtubule.h
- BD_MT_model/Code/mtrestart_ring/test/util.h
- BD_MT_model/Code/mtrestart_ring/versionbump.cmake.in
- BD_MT_model/Demo/
- BD_MT_model/Demo/Demo1/
- BD_MT_model/Demo/Demo1/conf_demo1.txt
- BD_MT_model/Demo/Demo2/
- BD_MT_model/Demo/Demo2/conf_demo2.txt
- BD_MT_model/Demo/Demo2/start_snapshot_demo2.txt
- BD_MT_model/Demo/Demo3/
- BD_MT_model/Demo/Demo3/conf_demo3.txt
- BD_MT_model/Demo/Demo3/start_snapshot_demo3.txt
- BD_MT_model/Demo/Demo4/
- BD_MT_model/Demo/Demo4/conf_demo4.txt
- BD_MT_model/Demo/Demo4/start_snapshot_demo4.txt
- BD_MT_model/LICENSE.txt
- BD_MT_model/python_scripts/
- BD_MT_model/python_scripts/animation.py
- BD_MT_model/python_scripts/common.py
- BD_MT_model/README.pdf
