# Supplementary material for: Mechanisms of microtubule dynamics and force generation examined with computational modeling and electron cryotomography
Source: Nat Commun. 2020 Jul 28;11:3765. doi: 10.1038/s41467-020-17553-2 (PMC7387542; doi:10.1038/s41467-020-17553-2)
Supplement: Supplementary file 10 — Supplementary Code [file 41467_2020_17553_MOESM10_ESM.zip › BD_MT_model/Code/mtrestart_plane/gradient_finder/CMakeLists.txt]

set (SOURCES "main.cpp")

include_directories(${CMAKE_SOURCE_DIR}/src)

LINK_DIRECTORIES(${CMAKE_SOURCE_DIR}/lib)

add_executable(GradientFinder ${SOURCES})

TARGET_LINK_LIBRARIES(GradientFinder MTRestart0)
