# Supplementary material for: Mechanisms of microtubule dynamics and force generation examined with computational modeling and electron cryotomography
Source: Nat Commun. 2020 Jul 28;11:3765. doi: 10.1038/s41467-020-17553-2 (PMC7387542; doi:10.1038/s41467-020-17553-2)
Supplement: Supplementary file 10 — Supplementary Code [file 41467_2020_17553_MOESM10_ESM.zip › BD_MT_model/Code/mtrestart_plane/single_force/CMakeLists.txt]

set(SOURCES_FORCE
    main_force.cpp
    singleforce.h
    singleforce.cpp
    singleforceconstants.h
    singleforceconstants.cpp
    )
set(SOURCES_VISCOSITY
    main_viscosity.cpp
    singleviscosity.h
    singleviscosity.cpp
    singleviscosityconstants.h
    singleviscosityconstants.cpp
    )

include_directories(${CMAKE_SOURCE_DIR}/src)

add_executable(SingleForce ${SOURCES_FORCE})
target_link_libraries(SingleForce MTRestart0)

add_executable(SingleViscosoty ${SOURCES_VISCOSITY})
target_link_libraries(SingleViscosoty MTRestart0)
