# Supplementary material for: Mechanisms of microtubule dynamics and force generation examined with computational modeling and electron cryotomography
Source: Nat Commun. 2020 Jul 28;11:3765. doi: 10.1038/s41467-020-17553-2 (PMC7387542; doi:10.1038/s41467-020-17553-2)
Supplement: Supplementary file 10 — Supplementary Code [file 41467_2020_17553_MOESM10_ESM.zip › BD_MT_model/Code/mtrestart_plane/single_force/singleforceconstants.cpp]

#include "singleforceconstants.h"

long write_transfer_rate = -1;
long write_transfer_offset = 1e7;

double left_angle = 0.05; //(rad) angle for straigth zone
double right_angle = 0.15; //(rad) angle for bent zone

void SingleForceConstants::processConstantsFile(const std::string &file_path)
{
    SingleForceConstants constants;

    constants.parseFile(file_path);
    constants.postParseActions();
    constants.printConstants();
    constants.printAdditions();
}
