# Supplementary material for: Mechanisms of microtubule dynamics and force generation examined with computational modeling and electron cryotomography
Source: Nat Commun. 2020 Jul 28;11:3765. doi: 10.1038/s41467-020-17553-2 (PMC7387542; doi:10.1038/s41467-020-17553-2)
Supplement: Supplementary file 10 — Supplementary Code [file 41467_2020_17553_MOESM10_ESM.zip › BD_MT_model/Code/mtrestart_plane/single_force/singleviscosity.h]

#pragma once

#include "protofilament.h"

struct LaunchParams
{
    std::string launch_prefix;
    std::string config_path;
    size_t length = 8;
    DimerType type = DimerType::T;
    double dt = 1e-12;
};

struct SingleViscosity
{
    SingleViscosity(const LaunchParams &params);
    ~SingleViscosity();

    int execute();

    void snapshot(uint64_t counter) const;

    Protofilament right = Protofilament(0, nullptr);
    Protofilament center = Protofilament(1, &right);
    Protofilament left = Protofilament(2, &center);

    std::array<Protofilament *, 3> protofilaments = {{&right, &center, &left}};

    uint64_t finish;

    FILE *log = nullptr;
    FILE *f_snapshot = nullptr;
};
