# Supplementary material for: Mechanisms of microtubule dynamics and force generation examined with computational modeling and electron cryotomography
Source: Nat Commun. 2020 Jul 28;11:3765. doi: 10.1038/s41467-020-17553-2 (PMC7387542; doi:10.1038/s41467-020-17553-2)
Supplement: Supplementary file 10 — Supplementary Code [file 41467_2020_17553_MOESM10_ESM.zip › BD_MT_model/Code/mtrestart_plane/single_force/singleviscosityconstants.cpp]

#include "singleviscosityconstants.h"

double T_delta = 0;

long change_rate = 1000;

void SingleViscosityConstants::processConstantsFile(const std::string &file_path)
{
    SingleViscosityConstants constants;

    constants.parseFile(file_path);
    constants.postParseActions();

    if (::T_delta > 0)
        throw std::logic_error("Positive T_delta not allowed");

    ::dynamic_viscosity = viscosityByTemp(::T);
    updateMoveCoefficients(::dynamic_viscosity);

    constants.printConstants();
    constants.printAdditions();
}
