# Supplementary material for: Mechanisms of microtubule dynamics and force generation examined with computational modeling and electron cryotomography
Source: Nat Commun. 2020 Jul 28;11:3765. doi: 10.1038/s41467-020-17553-2 (PMC7387542; doi:10.1038/s41467-020-17553-2)
Supplement: Supplementary file 10 — Supplementary Code [file 41467_2020_17553_MOESM10_ESM.zip › BD_MT_model/Code/mtrestart_plane/single_protofilament/protodisplacement.h]

#pragma once

#include <stdint.h>

#include <vector>
#include <list>
#include <stdio.h>
#include <string>

struct Monomer;
struct Protofilament;

struct MonoCoords
{
    MonoCoords(const Monomer &mono);
    MonoCoords(int numb = 0, double r = 0, double z = 0);
    MonoCoords(const MonoCoords &) = default;

    int number;
    double r;
    double z;
};

struct ProtoCoords
{
    ProtoCoords(const Protofilament &proto, int64_t iteration);

    int64_t iteration;
    std::list<MonoCoords> monomers;
};

struct ProtoDisplacement
{
    ProtoDisplacement(const std::string &path, int64_t drop_count);

    void saveProto(const Protofilament &proto, int64_t iteration);

    std::list<ProtoCoords> snapshots;
    FILE *out;
    int64_t drop_count = 0;
};
