# Supplementary material for: Mechanisms of microtubule dynamics and force generation examined with computational modeling and electron cryotomography
Source: Nat Commun. 2020 Jul 28;11:3765. doi: 10.1038/s41467-020-17553-2 (PMC7387542; doi:10.1038/s41467-020-17553-2)
Supplement: Supplementary file 10 — Supplementary Code [file 41467_2020_17553_MOESM10_ESM.zip › BD_MT_model/Code/mtrestart_plane/src/CMakeLists.txt]

set (SOURCES    "constants.cpp"
                "microtubule.cpp"
                "protofilament.cpp"
                "monomer.cpp"
                "point.cpp"
                "randomgenerator.cpp"
                "util.cpp"
                "mtconstants.cpp"
                "printversion.cpp"
                "forcesphere.cpp"
)

set (HEADERS    "constants.h"
                "monomer.h"
                "perfrunner.h"
                "protofilament.h"
                "point.h"
                "microtubule.h"
                "randomgenerator.h"
                "regexes.h"
                "util.h"
                "mtconstants.h"
                "versiontag.h"
                "printversion.h"
                "forcesphere.h"
                "maybe.h"
)

set(CMAKE_ARCHIVE_OUTPUT_DIRECTORY ${CMAKE_SOURCE_DIR}/lib)

file(MAKE_DIRECTORY ${CMAKE_ARCHIVE_OUTPUT_DIRECTORY})

add_library(MTRestart0 STATIC ${SOURCES} ${HEADERS})
add_dependencies(MTRestart0 VersionBump)

LINK_DIRECTORIES(${CMAKE_ARCHIVE_OUTPUT_DIRECTORY})

add_executable(MTRestart_plane "main.cpp")

TARGET_LINK_LIBRARIES(MTRestart_plane MTRestart0)
