# Supplementary material for: Mechanisms of microtubule dynamics and force generation examined with computational modeling and electron cryotomography
Source: Nat Commun. 2020 Jul 28;11:3765. doi: 10.1038/s41467-020-17553-2 (PMC7387542; doi:10.1038/s41467-020-17553-2)
Supplement: Supplementary file 10 — Supplementary Code [file 41467_2020_17553_MOESM10_ESM.zip › BD_MT_model/Code/mtrestart_plane/src/maybe.h]

#pragma once

template <typename T>
struct Maybe
{
    Maybe() :
        valid(false), value(T())
    {}

    explicit Maybe(const T &value) :
        valid(true), value(value) {}

    void operator =(const T &new_value)
    {
        valid = true;
        value = new_value;
    }

    operator bool () const
    {
        return valid;
    }

    T &operator *()
    {
        return value;
    }
    const T &operator *() const
    {
        return value;
    }

    void reset()
    {
        valid = false;
    }

protected:
    bool valid = false;
    T value;
};
