# Supplementary material for: Mechanisms of microtubule dynamics and force generation examined with computational modeling and electron cryotomography
Source: Nat Commun. 2020 Jul 28;11:3765. doi: 10.1038/s41467-020-17553-2 (PMC7387542; doi:10.1038/s41467-020-17553-2)
Supplement: Supplementary file 10 — Supplementary Code [file 41467_2020_17553_MOESM10_ESM.zip › BD_MT_model/Code/mtrestart_plane/src/perfrunner.h]

#ifndef PERFRUNNER_H
#define PERFRUNNER_H

#include <chrono>

using namespace std::chrono;

struct PerfRunner
{
    void run()
    {
        std::vector<int> results;
        for (size_t c = 0; c < numb; ++c)
            results.push_back(singleLaunch());

        printf("\n");

        float sum = 0;
        for (size_t c = 0; c < results.size(); ++c) {
            printf("%zd\t-\t%d\n", c + 1, results[c]);
            sum += results[c];
        }

        float average = float(sum) / results.size();
        float temp = 0;
        for (int r : results)
            temp += std::pow(r - average, 2);
        float disp = std::sqrt(temp / (results.size() - 1));

        printf("\naverage %f disp %f\n", sum / results.size(), disp);
    }

    virtual int singleLaunch() = 0;

    size_t numb = 10;
};

#endif // PERFRUNNER_H
