# Supplementary material for: Mechanisms of microtubule dynamics and force generation examined with computational modeling and electron cryotomography
Source: Nat Commun. 2020 Jul 28;11:3765. doi: 10.1038/s41467-020-17553-2 (PMC7387542; doi:10.1038/s41467-020-17553-2)
Supplement: Supplementary file 10 — Supplementary Code [file 41467_2020_17553_MOESM10_ESM.zip › BD_MT_model/Code/mtrestart_plane/src/point.cpp]

#include "point.h"


void Point::operator-=(const Point &other)
{
//    this->operator -(other);
    *this = *this - other;
}

Point Point::operator-(const Point &other) const
{
    Point p(*this);
    p.x -= other.x;
    p.y -= other.y;
    p.z -= other.z;
    return p;
}
