# Supplementary material for: Mechanisms of microtubule dynamics and force generation examined with computational modeling and electron cryotomography
Source: Nat Commun. 2020 Jul 28;11:3765. doi: 10.1038/s41467-020-17553-2 (PMC7387542; doi:10.1038/s41467-020-17553-2)
Supplement: Supplementary file 10 — Supplementary Code [file 41467_2020_17553_MOESM10_ESM.zip › BD_MT_model/Code/mtrestart_plane/src/printversion.cpp]

#include "printversion.h"

#include "versiontag.h"

#include <stdio.h>

void printVersion()
{
#ifdef VersionTag
        printf("code version %s\n", VersionTag);
#endif
}
