# Supplementary material for: Mechanisms of microtubule dynamics and force generation examined with computational modeling and electron cryotomography
Source: Nat Commun. 2020 Jul 28;11:3765. doi: 10.1038/s41467-020-17553-2 (PMC7387542; doi:10.1038/s41467-020-17553-2)
Supplement: Supplementary file 10 — Supplementary Code [file 41467_2020_17553_MOESM10_ESM.zip › BD_MT_model/Code/mtrestart_plane/src/randomgenerator.cpp]

#include "randomgenerator.h"

double Random :: Normal_dist(void)
{
    if (!valid)
    {
        do {
        r1 = 2.0*genrand_real2() - 1;
        r2 = 2.0*genrand_real2() - 1;
        s = r1 * r1 + r2 * r2;
        }
        while (s > 1);
        rho = std::sqrt(-2.0 * log(s)/s);
        valid = true;
    } else {
    valid = false;
    }
    return rho * (valid ? r1 : r2); //return rho * (valid ? r1 : r2) * m_sigma + m_mean;
}
double Random :: genrand_real2()
{
    unsigned long y;
    static unsigned long mag01[2]={0x0UL, MATRIX_A};
    /* mag01[x] = x * MATRIX_A  for x=0,1 */

    if (mti >= N_period) { /* generate N_period words at one time */
        int kk;
        if (mti == N_period+1)   /* if init_genrand() has not been called, */
            init_genrand(5489UL); /* a default initial seed is used */

        for (kk=0;kk<N_period-M_period;kk++) {
            y = (mt[kk]&UPPER_MASK)|(mt[kk+1]&LOWER_MASK);
            mt[kk] = mt[kk+M_period] ^ (y >> 1) ^ mag01[y & 0x1UL];
        }
        for (;kk<N_period-1;kk++) {
            y = (mt[kk]&UPPER_MASK)|(mt[kk+1]&LOWER_MASK);
            mt[kk] = mt[kk+(M_period-N_period)] ^ (y >> 1) ^ mag01[y & 0x1UL];
        }
        y = (mt[N_period-1]&UPPER_MASK)|(mt[0]&LOWER_MASK);
        mt[N_period-1] = mt[M_period-1] ^ (y >> 1) ^ mag01[y & 0x1UL];
        mti = 0;
    }
    y = mt[mti++];
    /* Tempering */
    y ^= (y >> 11);
    y ^= (y << 7) & 0x9d2c5680UL;
    y ^= (y << 15) & 0xefc60000UL;
    y ^= (y >> 18);
    return y*(1.0/4294967296.0);
    //return y*2.328306436538696e-10;
}
void Random :: init_genrand(unsigned long s)
{
    mt[0]= s & 0xffffffffUL;
    for (mti=1; mti<N_period; mti++) {
        mt[mti] =
        (1812433253UL * (mt[mti-1] ^ (mt[mti-1] >> 30)) + mti);
        mt[mti] &= 0xffffffffUL;
        /* for >32 bit machines */
    }
}
