# Supplementary material for: Mechanisms of microtubule dynamics and force generation examined with computational modeling and electron cryotomography
Source: Nat Commun. 2020 Jul 28;11:3765. doi: 10.1038/s41467-020-17553-2 (PMC7387542; doi:10.1038/s41467-020-17553-2)
Supplement: Supplementary file 10 — Supplementary Code [file 41467_2020_17553_MOESM10_ESM.zip › BD_MT_model/Code/mtrestart_plane/test/CMakeLists.txt]

set (SOURCES    "main.cpp")

set (HEADERS    "util.h"
                "test_numeric_gradient.h"
                "testtubule.h"
                "testframeshift.h"
                "testdepolymerisation.h"
                "lateral_distances.h"
                "innercoordinate.h"
)

add_executable(manual_test ${SOURCES} ${HEADERS})
TARGET_LINK_LIBRARIES(manual_test MTRestart0)
