# Supplementary material for: Mechanisms of microtubule dynamics and force generation examined with computational modeling and electron cryotomography
Source: Nat Commun. 2020 Jul 28;11:3765. doi: 10.1038/s41467-020-17553-2 (PMC7387542; doi:10.1038/s41467-020-17553-2)
Supplement: Supplementary file 10 — Supplementary Code [file 41467_2020_17553_MOESM10_ESM.zip › BD_MT_model/Code/mtrestart_plane/versionbump.cmake.in]

if (EXISTS ../.git)

execute_process(COMMAND git describe --abbrev=0 --tags OUTPUT_VARIABLE VersionTag)
string(REGEX REPLACE "\n" "" VersionTag "${VersionTag}")

file(WRITE ${PATH}/versiontag.h "#pragma once\n\n#define VersionTag \"${VersionTag}\"")

message("version tag ${VersionTag}")

else ()

message("no git repo, leave version intact")

endif()
