# Supplementary material for: Mechanisms of microtubule dynamics and force generation examined with computational modeling and electron cryotomography
Source: Nat Commun. 2020 Jul 28;11:3765. doi: 10.1038/s41467-020-17553-2 (PMC7387542; doi:10.1038/s41467-020-17553-2)
Supplement: Supplementary file 10 — Supplementary Code [file 41467_2020_17553_MOESM10_ESM.zip › BD_MT_model/Code/mtrestart_pure/single_protofilament/singleprotoconstants.cpp]

#include "singleprotoconstants.h"

long write_transfer_rate = 1e7;
long write_transfer_offset = 1e7;

long start_length = 8;

double left_zone = 0.31; //(nm) radial distance for lateral points distance 0.15
double right_zone = 0.73; //(nm) radial distance for lateral points distance 0.35

double left_angle = 0.05; //(rad) angle for straigth zone
double right_angle = 0.15; //(rad) angle for bent zone

long store_displacement_count = 0;
