# Supplementary material for: Mechanisms of microtubule dynamics and force generation examined with computational modeling and electron cryotomography
Source: Nat Commun. 2020 Jul 28;11:3765. doi: 10.1038/s41467-020-17553-2 (PMC7387542; doi:10.1038/s41467-020-17553-2)
Supplement: Supplementary file 10 — Supplementary Code [file 41467_2020_17553_MOESM10_ESM.zip › BD_MT_model/Code/mtrestart_ring/src/forcesphere.cpp]

#include "forcesphere.h"

#include "protofilament.h"

#include <math.h>

Point ForceSphere::unrotated_right = {};
Point ForceSphere::unrotated_left = {};

void ForceSphere::init(const Protofilament &proto)
{
    assert(!proto.monomers.empty());
    init(proto, proto.monomers.front().center.z);
}

void ForceSphere::init(const Protofilament &proto, double z_coord)
{
    assert(!proto.monomers.empty());
    assert(sphere_radius);
    unrotated_right = {sphere_radius * std::cos(ForceSphere::phi_right),
                       sphere_radius * std::sin(ForceSphere::phi_right),
                       0};
    unrotated_left = {sphere_radius * std::cos(ForceSphere::phi_left),
                      sphere_radius * std::sin(ForceSphere::phi_left),
                      0};

    const auto &mono = proto.monomers.front();

    radii = mono.radii + sphere_x;
    cos_z_angle = mono.cos_z_angle;
    sin_z_angle = mono.sin_z_angle;
    updateFromRadii();
    center.z = z_coord;
    updateForcePoints();

    generator = proto.gen;
}

void ForceSphere::init(const Protofilament &proto, const Point &center)
{
    assert(!proto.monomers.empty());
    assert(sphere_radius);
    unrotated_right = {sphere_radius * std::cos(ForceSphere::phi_right),
                       sphere_radius * std::sin(ForceSphere::phi_right),
                       0};
    unrotated_left = {sphere_radius * std::cos(ForceSphere::phi_left),
                      sphere_radius * std::sin(ForceSphere::phi_left),
                      0};

    const auto &mono = proto.monomers.front();

    radii =  std::sqrt(power2(center.x) + power2(center.y));
    cos_z_angle = mono.cos_z_angle;
    sin_z_angle = mono.sin_z_angle;
    updateFromRadii();

    this->center.z = center.z;
    updateForcePoints();

    generator = proto.gen;
}

void ForceSphere::setAngles(double theta, double xi)
{
    this->theta = theta;
    this->xi = xi;
    updateForcePoints();
}

Monomer *ForceSphere::getNearestMono(Protofilament &proto) const
{
    assert(!proto.monomers.empty());

    Monomer *nearest = &proto.monomers[0];
    double nearest_distance = center.get_distance(nearest->center);
    for (Monomer &mono : proto.monomers)
    {
        double distance =center.get_distance(mono.center);
        if (distance < nearest_distance)
        {
            nearest = &mono;
            nearest_distance = distance;
        }
    }
    return nearest;
}

Monomer *ForceSphere::getMonoWithNumber(Protofilament &proto, int number)
{
    if (proto.monomers.empty())
        return nullptr;
    int first_mono = proto.monomers.front().mono_number;
    if (number < first_mono || number > proto.monomers.back().mono_number)
        return nullptr;
    return &*(proto.monomers.begin() + number - first_mono);
}

void ForceSphere::fillInteractionAddition(Monomer &mono)
{
    double distance = center.get_distance(mono.center);
    double cutoff = sphere_radius + rad_monomer + linker_eq_length + linker_extension;
    if (distance > cutoff)
        return;

    double energy_derivation = monomerEnergyDerivation(distance);
    if (energy_derivation == 0)
        return;
    double r_over_mono_radii_sphere = (radii - mono.radii) / distance;
    double z_over_mono_radii_sphere = (center.z - mono.center.z) / distance;

    gradient_radius = energy_derivation * r_over_mono_radii_sphere;
    mono.force_sphere_gradient_radius = -energy_derivation * r_over_mono_radii_sphere;

    gradient_heigth = energy_derivation * z_over_mono_radii_sphere;
    mono.force_sphere_gradient_heigth = -energy_derivation * z_over_mono_radii_sphere;
}

void ForceSphere::fillHarmonic(Monomer &mono, double coeff, double distance, double min_distance)
{
    double energy_derivation = coeff * (distance - min_distance);
    double r_over_mono_radii_sphere = (radii - mono.radii) / distance;
    double z_over_mono_radii_sphere = (center.z - mono.center.z) / distance;

    double radius_addition = energy_derivation * r_over_mono_radii_sphere;;
    gradient_radius += radius_addition;
    mono.force_sphere_gradient_radius -= radius_addition;

    double height_addition = energy_derivation * z_over_mono_radii_sphere;
    gradient_heigth += height_addition;
    mono.force_sphere_gradient_heigth -= height_addition;
}

void ForceSphere::fillInteractionAddition(Protofilament *proto)
{
    static const double repulsion_distance = sphere_radius + rad_monomer;
    static const double linker_extension = repulsion_distance + linker_eq_length;
    static const double max_distance = linker_extension + linker_extension;
    for (Monomer& mono : proto->monomers)
    {
        double distance = mono.center.get_distance(center);
        if (distance <= repulsion_distance) // fill repulsion for all nearby monomers
            fillHarmonic(mono, repulsion_coeff, distance, repulsion_distance);
    }

    Monomer* connected = nullptr;
    if (!connected_number)
    {
        Monomer *nearest = getNearestMono(*proto);
        if (!nearest)
            return;
        connected_number = nearest->mono_number;
        connected = nearest;
    } else {
        //connected may be nullptr, due depolimerisation
        connected = getMonoWithNumber(*proto, *connected_number);
    }
    if (connected)
    {
        double distance = connected->center.get_distance(center);
        if (distance > max_distance)
            connected_number.reset();
        else if (distance > linker_extension)
            fillHarmonic(*connected, linker_coeff, distance, linker_extension);
    } else {
        connected_number.reset();
    }
}

double ForceSphere::monomerEnergyDerivation(double distance)
{
    static double min_distance = sphere_radius + rad_monomer;
    static double eq_length = min_distance + linker_eq_length;
    static double max_length = eq_length + linker_extension;

    if (distance <= min_distance)
        return repulsion_coeff * (distance - min_distance);
    else if (distance <= eq_length)
        return 0;
    else if (distance <= max_length)
        return linker_coeff * (distance - eq_length);
    return 0;
}

void ForceSphere::move()
{
    omp_set_lock(&generator->lock);

    center.z += - (gradient_heigth + gradient_heigth_left + gradient_heigth_right) *
            gradient_transition_coefficient_sphere +
            stochastic_transition_coefficient_sphere * generator->Normal_dist() +
            sphere_constant_force_addition;

    radii += -(gradient_radius + gradient_radius_left + gradient_radius_right) *
            gradient_transition_coefficient_sphere +
            stochastic_transition_coefficient_sphere * generator->Normal_dist();

    theta += - (gradient_theta_left + gradient_theta_right) * gradient_rotation_coefficient_sphere +
            stochastic_rotation_coefficient_sphere * generator->Normal_dist();

    xi += - (gradient_xi_left + gradient_xi_right) * gradient_rotation_coefficient_sphere +
            stochastic_rotation_coefficient_sphere * generator->Normal_dist();

    omp_unset_lock(&generator->lock);

    updateFromRadii();
    updateForcePoints();

    clearGradient();
}

void ForceSphere::print(FILE *dest)
{
    fprintf(dest, "\tforce sphere center %s radius %f\n", center.print().c_str(), sphere_radius);
    fprintf(dest, "\tforce sphere center theta %f xi %f\n", theta, xi);
    fprintf(dest, "\tforce sphere left point %s\n", left_force_point.print().c_str());
    fprintf(dest, "\tforce sphere right point %s\n", right_force_point.print().c_str());

    if (connected_number)
        fprintf(dest, "\tforce sphere connected %d\n", *connected_number);
}

bool ForceSphere::isMaxZExceeded(const Protofilament &proto)
{
    return center.z - proto.monomers.front().center.z > sphere_max_z;
}

static double getROverXi(const ForceSphere &force_sphere, const Point &unrotated,
                         double r_over_x_derivation,
                         double r_over_y_derivation,
                         double r_over_z_derivation)
{
    double sin_xi = std::sin(force_sphere.xi);
    double cos_xi = std::cos(force_sphere.xi);
    double sin_theta = std::sin(force_sphere.theta);

    double y_loc_over_xi_derivation = -unrotated.y * sin_xi + unrotated.x * cos_xi * sin_theta;
    double z_loc_over_xi_derivation = unrotated.y * cos_xi + unrotated.x * sin_xi * sin_theta;

    return r_over_x_derivation * - y_loc_over_xi_derivation * force_sphere.sin_z_angle +
            r_over_y_derivation * y_loc_over_xi_derivation * force_sphere.cos_z_angle +
            r_over_z_derivation * z_loc_over_xi_derivation;
}

static double getROverTheta(const ForceSphere &force_sphere, const Point &unrotated,
                            double r_over_x_derivation,
                            double r_over_y_derivation,
                            double r_over_z_derivation)
{
    double sin_theta = std::sin(force_sphere.theta);
    double cos_theta = std::cos(force_sphere.theta);
    double cos_xi = std::cos(force_sphere.xi);
    double sin_xi = std::sin(force_sphere.xi);

    double x_loc_over_theta_derivation = - unrotated.x * sin_theta;
    double y_loc_over_theta_derivation = unrotated.x * sin_xi * cos_theta;
    double z_loc_over_theta_derivation = - unrotated.x * cos_xi * cos_theta;

    return r_over_x_derivation * (x_loc_over_theta_derivation * force_sphere.cos_z_angle -
                                  y_loc_over_theta_derivation * force_sphere.sin_z_angle) +
           r_over_y_derivation * (x_loc_over_theta_derivation * force_sphere.sin_z_angle +
                                  y_loc_over_theta_derivation * force_sphere.cos_z_angle) +
           r_over_z_derivation * z_loc_over_theta_derivation;
}

void ForceSphere::updateForcePoints()
{
    right_force_point = unrotated_right;
    left_force_point = unrotated_left;

    double sin_theta = std::sin(theta);
    double cos_theta = std::cos(theta);
    double sin_xi = std::sin(xi);
    double cos_xi = std::cos(xi);

    right_force_point.rotate_y(sin_theta, cos_theta);
    left_force_point.rotate_y(sin_theta, cos_theta);

    right_force_point.rotate_x(sin_xi, cos_xi);
    left_force_point.rotate_x(sin_xi, cos_xi);

    right_force_point.rotate_z(sin_z_angle, cos_z_angle);
    left_force_point.rotate_z(sin_z_angle, cos_z_angle);

    right_force_point += center;
    left_force_point += center;
}

void ForceSphere::fillLateralGradient(ForceSphere &lhs, ForceSphere &rhs)
{
    {
        // rigth force point from left, left force point from right
        const Point &lfp = lhs.right_force_point;
        const Point &rfp = rhs.left_force_point;

        double distance_fp = lfp.get_distance(rfp);
        double energy_der_fp = sphere_lateral_coeff * (distance_fp - sphere_lateral_fp_eq);

        double r_over_x_left_derivation = (lfp.x - rfp.x) / distance_fp; // x1 - left mono, x2 - right mono
        double r_over_y_left_derivation = (lfp.y - rfp.y) / distance_fp;
        double r_over_z_left_derivation = (lfp.z - rfp.z) / distance_fp;

        lhs.gradient_radius_left = energy_der_fp * (r_over_x_left_derivation * lhs.cos_z_angle +
                                                    r_over_y_left_derivation * lhs.sin_z_angle);
        rhs.gradient_radius_right = energy_der_fp * (- r_over_x_left_derivation * rhs.cos_z_angle -
                                                     r_over_y_left_derivation * rhs.sin_z_angle);

        lhs.gradient_xi_left = energy_der_fp * getROverXi(lhs, lhs.unrotated_right,
                                                          r_over_x_left_derivation,
                                                          r_over_y_left_derivation,
                                                          r_over_z_left_derivation);
        rhs.gradient_xi_right = energy_der_fp * getROverXi(rhs, rhs.unrotated_left,
                                                           -r_over_x_left_derivation,
                                                           -r_over_y_left_derivation,
                                                           -r_over_z_left_derivation);

        lhs.gradient_theta_left = energy_der_fp * getROverTheta(lhs, lhs.unrotated_right,
                                                                r_over_x_left_derivation,
                                                                r_over_y_left_derivation,
                                                                r_over_z_left_derivation);
        rhs.gradient_theta_right = energy_der_fp * getROverTheta(rhs, rhs.unrotated_left,
                                                                 -r_over_x_left_derivation,
                                                                 -r_over_y_left_derivation,
                                                                 -r_over_z_left_derivation);

        lhs.gradient_heigth_left += energy_der_fp * r_over_z_left_derivation;
        rhs.gradient_heigth_right -= energy_der_fp * r_over_z_left_derivation;
    }
    {
        double distance_c = lhs.center.get_distance(rhs.center);
        double energy_der_c = sphere_lateral_coeff * (distance_c - sphere_lateral_center_eq);

        double common_first = (lhs.radii * lhs.cos_z_angle - rhs.radii * rhs.cos_z_angle) / distance_c;
        double common_second = (lhs.radii * lhs.sin_z_angle - rhs.radii * rhs.sin_z_angle) / distance_c;

        lhs.gradient_radius_left += energy_der_c *
                (lhs.cos_z_angle * common_first + lhs.sin_z_angle * common_second);
        rhs.gradient_radius_right -= energy_der_c *
                (rhs.cos_z_angle * common_first + rhs.sin_z_angle * common_second);

        double common_third = lhs.center.z - rhs.center.z;
        lhs.gradient_heigth_left += common_third / distance_c;
        rhs.gradient_heigth_right -= common_third / distance_c;
    }
}
