# Supplementary material for: Mechanisms of microtubule dynamics and force generation examined with computational modeling and electron cryotomography
Source: Nat Commun. 2020 Jul 28;11:3765. doi: 10.1038/s41467-020-17553-2 (PMC7387542; doi:10.1038/s41467-020-17553-2)
Supplement: Supplementary file 10 — Supplementary Code [file 41467_2020_17553_MOESM10_ESM.zip › BD_MT_model/Code/mtrestart_ring/src/forcesphere.h]

#pragma once

#include "point.h"
#include "randomgenerator.h"

struct Protofilament;
struct Monomer;

template <typename T>
struct Maybe
{
    Maybe() :
        valid(false)
    {}

    explicit Maybe(const T &value) :
        valid(true), value(value) {}

    void operator =(const T &new_value)
    {
        valid = true;
        value = new_value;
    }

    operator bool () const
    {
        return valid;
    }

    T &operator *()
    {
        return value;
    }
    const T &operator *() const
    {
        return value;
    }

    void reset()
    {
        valid = false;
    }

protected:
    bool valid = false;
    T value;
};

struct ForceSphere
{
    ForceSphere() = default;
    ForceSphere(const ForceSphere &other) = default;

    void init(const Protofilament &proto);
    void init(const Protofilament &proto, double z_coord);
    void init(const Protofilament &proto, const Point &center);
    void setAngles(double theta, double xi);
    void fillInteractionAddition(Protofilament *proto);
    void move();

    void updateForcePoints();

    static void fillLateralGradient(ForceSphere &lhs, ForceSphere &rhs);

    static double monomerEnergyDerivation(double distance);

    void clearGradient()
    {
        gradient_radius = 0.f;
        gradient_radius_left = 0.f;
        gradient_radius_right = 0.f;

        gradient_heigth = 0.f;
        gradient_heigth_left = 0.f;
        gradient_heigth_right = 0.f;

        gradient_theta_left = 0.f;
        gradient_theta_right = 0.f;

        gradient_xi_left = 0.f;
        gradient_xi_right = 0.f;
    }

    void print(FILE *dest);

    bool isMaxZExceeded(const Protofilament &proto);

    void updateFromRadii() {
        center.x = radii * cos_z_angle;
        center.y = radii * sin_z_angle;
    }

    Monomer *getNearestMono(Protofilament &proto) const;
    void fillInteractionAddition(Monomer &mono);
    Monomer *getMonoWithNumber(Protofilament &proto, int number);

    double gradient_radius = 0.f;
    double gradient_radius_left = 0.f;
    double gradient_radius_right = 0.f;

    double gradient_heigth = 0.f;
    double gradient_heigth_left = 0.f;
    double gradient_heigth_right = 0.f;

    double gradient_theta_left = 0.f;
    double gradient_theta_right = 0.f;

    double gradient_xi_left = 0.f;
    double gradient_xi_right = 0.f;

    std::shared_ptr<Random> generator;

    Point center;
    double radii = 0;
    int64_t interaction_counter = 0;

    double theta = 0;
    double xi = 0;

    double cos_z_angle = 0;
    double sin_z_angle = 0;

    Point left_force_point;
    Point right_force_point;

    //const Monomer *connected = nullptr;
    Maybe<int> connected_number;

    static Point unrotated_right;
    static Point unrotated_left;
    static constexpr double phi_right = 1.812457299;
    static constexpr double phi_left = -1.812457299;

private:
    void fillHarmonic(Monomer& mono, double coeff, double distance, double min_distance);
};
