# Supplementary material for: Mechanisms of microtubule dynamics and force generation examined with computational modeling and electron cryotomography
Source: Nat Commun. 2020 Jul 28;11:3765. doi: 10.1038/s41467-020-17553-2 (PMC7387542; doi:10.1038/s41467-020-17553-2)
Supplement: Supplementary file 10 — Supplementary Code [file 41467_2020_17553_MOESM10_ESM.zip › BD_MT_model/Demo/Demo2/start_snapshot_demo2.txt]

snapshot 0 started
proto 0 z_angle 0.000000 iteration 0
	proto 0 mono 6
		y_rot -0.05468312 z_rot 0.00000000 type D
		center x 8.09830856 y 0.00000000 z 23.87363815
		radii 8.09830856
		right force point x 7.65853961 y 1.88942484 z 23.38714352
		left force point x 7.60806694 y -1.88942484 z 24.30922615
		up force point x 7.98899682 y 0.00000000 z 25.87064865
		down force point x 8.20762030 y 0.00000000 z 21.87662765
	proto 0 mono 7
		y_rot 0.04842326 z_rot 0.00000000 type D
		center x 8.09792233 y 0.00000000 z 27.89492989
		radii 8.09792233
		right force point x 7.61041700 y 1.88942484 z 27.45628160
		left force point x 7.65511662 y -1.88942484 z 28.37866211
		up force point x 8.19473100 y 0.00000000 z 29.89258553
		down force point x 8.00111365 y 0.00000000 z 25.89727424
	proto 0 mono 8
		y_rot -0.00456596 z_rot 0.00000000 type D
		center x 8.17552713 y 0.00000000 z 31.90665543
		radii 8.17552713
		right force point x 7.71193883 y 1.88942484 z 31.44280238
		left force point x 7.70772235 y -1.88942484 z 32.36625573
		up force point x 8.16639524 y 0.00000000 z 33.90663458
		down force point x 8.18465903 y 0.00000000 z 29.90667628
	proto 0 mono 9
		y_rot -0.01128848 z_rot 0.00000000 type D
		center x 8.16244241 y 0.00000000 z 35.86536613
		radii 8.16244241
		right force point x 7.70198282 y 1.88942484 z 35.39840711
		left force point x 7.69155855 y -1.88942484 z 36.32181125
		up force point x 8.13986594 y 0.00000000 z 37.86523870
		down force point x 8.18501889 y 0.00000000 z 33.86549356
	proto 0 mono 10
		y_rot 0.00723674 z_rot 0.00000000 type D
		center x 8.16223812 y 0.00000000 z 39.86356994
		radii 8.16223812
		right force point x 7.69320751 y 1.88942484 z 39.40522067
		left force point x 7.69989032 y -1.88942484 z 40.32865947
		up force point x 8.17671147 y 0.00000000 z 41.86351757
		down force point x 8.14776477 y 0.00000000 z 37.86362231
	proto 0 mono 11
		y_rot 0.01071255 z_rot 0.00000000 type D
		center x 8.14368492 y 0.00000000 z 43.85593864
		radii 8.14368492
		right force point x 7.67306401 y 1.88942484 z 43.39922240
		left force point x 7.68295647 y -1.88942484 z 44.32263239
		up force point x 8.16510961 y 0.00000000 z 45.85582389
		down force point x 8.12226023 y 0.00000000 z 41.85605340
	proto 0 mono 12
		y_rot -0.01101139 z_rot 0.00000000 type D
		center x 8.15273025 y 0.00000000 z 47.89200261
		radii 8.15273025
		right force point x 7.69214129 y 1.88942484 z 47.42517119
		left force point x 7.68197288 y -1.88942484 z 48.34857819
		up force point x 8.13070791 y 0.00000000 z 49.89188136
		down force point x 8.17475259 y 0.00000000 z 45.89212386
	proto 0 mono 13
		y_rot 0.00663640 z_rot 0.00000000 type D
		center x 8.18743266 y 0.00000000 z 51.86840509
		radii 8.18743266
		right force point x 7.71867730 y 1.88942484 z 51.40977433
		left force point x 7.72480572 y -1.88942484 z 52.33321697
		up force point x 8.20070535 y 0.00000000 z 53.86836105
		down force point x 8.17415996 y 0.00000000 z 49.86844913
	proto 0 mono 14
		y_rot -0.04896169 z_rot 0.00000000 type D
		center x 8.09805189 y 0.00000000 z 55.88928820
		radii 8.09805189
		right force point x 7.65550670 y 1.88942484 z 55.40531763
		left force point x 7.61031046 y -1.88942484 z 56.32767394
		up force point x 8.00016763 y 0.00000000 z 57.88689143
		down force point x 8.19593614 y 0.00000000 z 53.89168497
	proto 0 mono 15
		y_rot 0.05784978 z_rot 0.00000000 type D
		center x 8.09091029 y 0.00000000 z 59.86786681
		radii 8.09091029
		right force point x 7.59929176 y 1.88942484 z 59.43383342
		left force point x 7.65268410 y -1.88942484 z 60.35575160
		up force point x 8.20654532 y 0.00000000 z 61.86452115
		down force point x 7.97527525 y 0.00000000 z 57.87121247
	proto 0 mono 16
		y_rot -0.01721016 z_rot 0.00000000 type D
		center x 8.18059540 y 0.00000000 z 63.83033786
		radii 8.18059540
		right force point x 7.72290905 y 1.88942484 z 63.36066035
		left force point x 7.70701689 y -1.88942484 z 64.28398657
		up force point x 8.14617679 y 0.00000000 z 65.83004167
		down force point x 8.21501401 y 0.00000000 z 61.83063404
	proto 0 mono 17
		y_rot -0.06105937 z_rot 0.00000000 type D
		center x 8.06746065 y 0.00000000 z 67.83318901
		radii 8.06746065
		right force point x 7.63080263 y 1.88942484 z 67.34390021
		left force point x 7.57445159 y -1.88942484 z 68.26564227
		up force point x 7.94541777 y 0.00000000 z 69.82946192
		down force point x 8.18950353 y 0.00000000 z 65.83691610
	proto 0 mono 18
		y_rot 0.10944599 z_rot 0.00000000 type D
		center x 8.19183415 y 0.00000000 z 71.78851142
		radii 8.19183415
		right force point x 7.67848532 y 1.88942484 z 71.38041004
		left force point x 7.77935298 y -1.88942484 z 72.29834772
		up force point x 8.41028939 y 0.00000000 z 73.77654495
		down force point x 7.97337890 y 0.00000000 z 69.80047789
	proto 0 mono 19
		y_rot 0.28984382 z_rot 0.00000000 type D
		center x 8.95721195 y 0.00000000 z 75.67706699
		radii 8.95721195
		right force point x 8.37897160 y 1.88942484 z 75.36769366
		left force point x 8.64289969 y -1.88942484 z 76.25263763
		up force point x 9.52881709 y 0.00000000 z 77.59364404
		down force point x 8.38560682 y 0.00000000 z 73.76048995
proto 1 z_angle -0.483322 iteration 0
	proto 1 mono 6
		y_rot -0.02123189 z_rot -0.48332196 type D
		center x 7.19815765 y -3.77788474 z 24.78679085
		radii 8.12932265
		right force point x 7.67263188 y -1.89306422 z 24.31527645
		left force point x 5.89915310 y -5.22995833 z 25.23853129
		up force point x 7.16056067 y -3.75815232 z 26.78634007
		down force point x 7.23575464 y -3.79761716 z 22.78724162
	proto 1 mono 7
		y_rot -0.00523663 z_rot -0.48332196 type D
		center x 7.17236943 y -3.76435003 z 28.75499725
		radii 8.10019842
		right force point x 7.64021747 y -1.87605182 z 28.29083340
		left force point x 5.87981649 y -5.21980970 z 29.21428372
		up force point x 7.16309586 y -3.75948289 z 30.75496983
		down force point x 7.18164300 y -3.76921718 z 26.75502468
	proto 1 mono 8
		y_rot 0.03856441 z_rot -0.48332196 type D
		center x 7.21109710 y -3.78467588 z 32.78327600
		radii 8.14393596
		right force point x 7.66134225 y -1.88713896 z 32.33984286
		left force point x 5.93674893 y -5.24969015 z 33.26261923
		up force point x 7.27937435 y -3.82051055 z 34.78178897
		down force point x 7.14281985 y -3.74884122 z 30.78476303
	proto 1 mono 9
		y_rot -0.00966677 z_rot -0.48332196 type D
		center x 7.20994751 y -3.78407253 z 36.79464454
		radii 8.14263766
		right force point x 7.67962034 y -1.89673205 z 36.32843286
		left force point x 5.91559701 y -5.23858877 z 37.25185269
		up force point x 7.19282878 y -3.77508793 z 38.79455109
		down force point x 7.22706625 y -3.79305714 z 34.79473798
	proto 1 mono 10
		y_rot 0.00972072 z_rot -0.48332196 type D
		center x 7.19945170 y -3.77856390 z 40.81239257
		radii 8.13078409
		right force point x 7.66119843 y -1.88706348 z 40.35520978
		left force point x 5.91302772 y -5.23724030 z 41.27862913
		up force point x 7.21666597 y -3.78759865 z 42.81229808
		down force point x 7.18223743 y -3.76952916 z 38.81248706
	proto 1 mono 11
		y_rot -0.02554105 z_rot -0.48332196 type D
		center x 7.21108642 y -3.78467027 z 44.79314411
		radii 8.14392389
		right force point x 7.68736348 y -1.90079596 z 44.31967001
		left force point x 5.91036212 y -5.23584129 z 45.24283179
		up force point x 7.16586038 y -3.76093382 z 46.79249180
		down force point x 7.25631245 y -3.80840673 z 42.79379642
	proto 1 mono 12
		y_rot 0.04409060 z_rot -0.48332196 type D
		center x 7.25480067 y -3.80761329 z 48.82867271
		radii 8.19329309
		right force point x 7.70288255 y -1.90894100 z 48.38791635
		left force point x 5.98280406 y -5.27386175 z 49.31048187
		up force point x 7.33285594 y -3.84857986 z 50.82672904
		down force point x 7.17674540 y -3.76664672 z 46.83061637
	proto 1 mono 13
		y_rot -0.05520820 z_rot -0.48332196 type D
		center x 7.22232135 y -3.79056682 z 52.76421992
		radii 8.15661219
		right force point x 7.71121106 y -1.91331213 z 52.27749444
		left force point x 5.90997195 y -5.23563651 z 53.19955044
		up force point x 7.12460214 y -3.73927982 z 54.76117275
		down force point x 7.32004055 y -3.84185382 z 50.76726709
	proto 1 mono 14
		y_rot 0.01115357 z_rot -0.48332196 type D
		center x 7.15324209 y -3.75431123 z 56.75597069
		radii 8.07859674
		right force point x 7.61440921 y -1.86250660 z 56.29946204
		left force point x 5.86741006 y -5.21329830 z 57.22286758
		up force point x 7.17299367 y -3.76467766 z 58.75584629
		down force point x 7.13349052 y -3.74394480 z 54.75609509
	proto 1 mono 15
		y_rot 0.00915607 z_rot -0.48332196 type D
		center x 7.21853852 y -3.78858144 z 60.75673312
		radii 8.15234002
		right force point x 7.68051390 y -1.89720102 z 60.29928492
		left force point x 5.93188151 y -5.24713553 z 61.22270918
		up force point x 7.23475288 y -3.79709140 z 62.75664928
		down force point x 7.20232416 y -3.78007149 z 58.75681695
	proto 1 mono 16
		y_rot -0.02588188 z_rot -0.48332196 type D
		center x 7.19456845 y -3.77600097 z 64.72361517
		radii 8.12526913
		right force point x 7.67098843 y -1.89220167 z 64.24998644
		left force point x 5.89370847 y -5.22710077 z 65.17314014
		up force point x 7.14873903 y -3.75194784 z 66.72294534
		down force point x 7.24039787 y -3.80005411 z 62.72428501
	proto 1 mono 17
		y_rot 0.02043918 z_rot -0.48332196 type D
		center x 7.13158609 y -3.74294528 z 68.70798126
		radii 8.05413928
		right force point x 7.58901782 y -1.84918017 z 68.25586410
		left force point x 5.84961041 y -5.20395632 z 69.17913419
		up force point x 7.16777955 y -3.76194108 z 70.70756351
		down force point x 7.09539262 y -3.72394948 z 66.70839900
proto 2 z_angle -0.966644 iteration 0
	proto 2 mono 6
		y_rot -0.04309311 z_rot -0.96664387 type D
		center x 4.61883852 y -6.69154248 z 25.68177986
		radii 8.13083083
		right force point x 5.92080123 y -5.25168809 z 25.20041472
		left force point x 2.78826988 y -7.36557904 z 26.12302038
		up force point x 4.56989431 y -6.62063456 z 27.67992313
		down force point x 4.66778272 y -6.76245040 z 23.68363659
	proto 2 mono 7
		y_rot 0.03276345 z_rot -0.96664387 type D
		center x 4.61057451 y -6.67957001 z 29.70509911
		radii 8.11628320
		right force point x 5.89254197 y -5.21074748 z 29.25887067
		left force point x 2.79979390 y -7.38227446 z 30.18183805
		up force point x 4.64779138 y -6.73348795 z 31.70402576
		down force point x 4.57335765 y -6.62565208 z 27.70617245
	proto 2 mono 8
		y_rot 0.00264140 z_rot -0.96664387 type D
		center x 4.64151820 y -6.72439967 z 33.72667561
		radii 8.17075530
		right force point x 5.93124388 y -5.26681687 z 33.26617583
		left force point x 2.82269725 y -7.41545568 z 34.18963559
		up force point x 4.64451916 y -6.72874732 z 35.72666863
		down force point x 4.63851723 y -6.72005202 z 31.72668258
	proto 2 mono 9
		y_rot -0.01610814 z_rot -0.96664387 type D
		center x 4.60933395 y -6.67777274 z 37.71988278
		radii 8.11409935
		right force point x 5.90401072 y -5.22736284 z 37.25070994
		left force point x 2.78562870 y -7.36175263 z 38.17405311
		up force point x 4.59103381 y -6.65126041 z 39.71962331
		down force point x 4.62763409 y -6.70428507 z 35.72014225
	proto 2 mono 10
		y_rot 0.00048052 z_rot -0.96664387 type D
		center x 4.60662668 y -6.67385058 z 41.73849492
		radii 8.10933357
		right force point x 5.89691825 y -5.21708762 z 41.27698726
		left force point x 2.78723805 y -7.36408418 z 42.20045013
		up force point x 4.60717261 y -6.67464151 z 43.73849469
		down force point x 4.60608074 y -6.67305966 z 39.73849515
	proto 2 mono 11
		y_rot -0.03467617 z_rot -0.96664387 type D
		center x 4.59055058 y -6.65056034 z 45.70066703
		radii 8.08103381
		right force point x 5.89022071 y -5.20738455 z 45.22306762
		left force point x 2.76210142 y -7.32766748 z 46.14597545
		up force point x 4.55116186 y -6.59349593 z 47.69946472
		down force point x 4.62993930 y -6.70762475 z 43.70186935
	proto 2 mono 12
		y_rot 0.02679252 z_rot -0.96664387 type D
		center x 4.62831501 y -6.70527155 z 49.74007661
		radii 8.14751289
		right force point x 5.91180087 y -5.23864882 z 49.29098665
		left force point x 2.81592192 y -7.40563993 z 50.21411820
		up force point x 4.65875114 y -6.74936590 z 51.73935881
		down force point x 4.59787887 y -6.66117720 z 47.74079440
	proto 2 mono 13
		y_rot -0.00105053 z_rot -0.96664387 type D
		center x 4.62999553 y -6.70770621 z 53.71369766
		radii 8.15047123
		right force point x 5.92068881 y -5.25152521 z 53.25147719
		left force point x 2.81020544 y -7.39735817 z 54.17493966
		up force point x 4.62880199 y -6.70597707 z 55.71369655
		down force point x 4.63118907 y -6.70943535 z 51.71369876
	proto 2 mono 14
		y_rot 0.01275953 z_rot -0.96664387 type D
		center x 4.61469600 y -6.68554101 z 57.68139954
		radii 8.12353850
		right force point x 5.90178846 y -5.22414334 z 57.22564760
		left force point x 2.79854949 y -7.38047162 z 58.14903541
		up force point x 4.62919208 y -6.70654221 z 59.68123673
		down force point x 4.60019991 y -6.66453981 z 55.68156234
	proto 2 mono 15
		y_rot 0.01758357 z_rot -0.96664387 type D
		center x 4.61874404 y -6.69140561 z 61.68205624
		radii 8.13066451
		right force point x 5.90459070 y -5.22820307 z 61.22858440
		left force point x 2.80388205 y -7.38819717 z 62.15190462
		up force point x 4.63872022 y -6.72034610 z 63.68174707
		down force point x 4.59876785 y -6.66246511 z 59.68236542
	proto 2 mono 16
		y_rot -0.03785722 z_rot -0.96664387 type D
		center x 4.58563186 y -6.64343434 z 65.64158001
		radii 8.07237508
		right force point x 5.88616632 y -5.20151076 z 65.16255340
		left force point x 2.75637939 y -7.31937769 z 66.08535472
		up force point x 4.54263142 y -6.58113746 z 67.64014702
		down force point x 4.62863230 y -6.70573123 z 63.64301301
	proto 2 mono 17
		y_rot 0.05971174 z_rot -0.96664387 type D
		center x 4.59889731 y -6.66265266 z 69.61788443
		radii 8.09572708
		right force point x 5.87413369 y -5.18407848 z 69.18476717
		left force point x 2.79550679 y -7.37606351 z 70.10658434
		up force point x 4.66669728 y -6.76087787 z 71.61432000
		down force point x 4.53109735 y -6.56442746 z 67.62144887
proto 3 z_angle -1.449966 iteration 0
	proto 3 mono 6
		y_rot 0.00444744 z_rot -1.44996583 type D
		center x 0.97412285 y -8.02262305 z 26.60835457
		radii 8.08154663
		right force point x 2.79339058 y -7.33053816 z 26.14869882
		left force point x -0.95741199 y -7.79010527 z 27.07215266
		up force point x 0.97519500 y -8.03145305 z 28.60833479
		down force point x 0.97305069 y -8.01379305 z 24.60837435
	proto 3 mono 7
		y_rot 0.02951932 z_rot -1.44996583 type D
		center x 0.97933256 y -8.06552887 z 30.56939507
		radii 8.12476758
		right force point x 2.79722904 y -7.36215071 z 30.12160993
		left force point x -0.95078322 y -7.84469804 z 31.04467059
		up force point x 0.98644784 y -8.12412854 z 32.56852374
		down force point x 0.97221727 y -8.00692920 z 28.57026639
	proto 3 mono 8
		y_rot 0.02201291 z_rot -1.44996583 type D
		center x 0.98606008 y -8.12093498 z 34.54997759
		radii 8.18058063
		right force point x 2.80436334 y -7.42090693 z 34.09860858
		left force point x -0.94448419 y -7.89657521 z 35.02184783
		up force point x 0.99136637 y -8.16463627 z 36.54949304
		down force point x 0.98075378 y -8.07723368 z 32.55046214
	proto 3 mono 9
		y_rot -0.01637822 z_rot -1.44996583 type D
		center x 0.98208328 y -8.08818308 z 38.63031463
		radii 8.14758818
		right force point x 2.80251701 y -7.40570104 z 38.16101805
		left force point x -0.95060361 y -7.84617732 z 39.08435717
		up force point x 0.97813510 y -8.05566692 z 40.63004639
		down force point x 0.98603145 y -8.12069924 z 36.63058287
	proto 3 mono 10
		y_rot -0.00698559 z_rot -1.44996583 type D
		center x 0.97697121 y -8.04608141 z 42.64274671
		radii 8.10517728
		right force point x 2.79687607 y -7.35924369 z 42.17777332
		left force point x -0.95519912 y -7.80832987 z 43.10121376
		up force point x 0.97528718 y -8.03221222 z 44.64269791
		down force point x 0.97865523 y -8.05995060 z 40.64279551
	proto 3 mono 11
		y_rot -0.01521710 z_rot -1.44996583 type D
		center x 0.97288787 y -8.01245210 z 46.62108568
		radii 8.07130098
		right force point x 2.79325596 y -7.32942942 z 46.15232130
		left force point x -0.95973543 y -7.77097001 z 47.07567736
		up force point x 0.96921957 y -7.98224097 z 48.62085412
		down force point x 0.97655616 y -8.04266322 z 44.62131723
	proto 3 mono 12
		y_rot 0.05537965 z_rot -1.44996583 type D
		center x 0.98431211 y -8.10653917 z 50.62096005
		radii 8.16607909
		right force point x 2.80083226 y -7.39182588 z 50.18571363
		left force point x -0.94430413 y -7.89805813 z 51.10776088
		up force point x 0.99765584 y -8.21643472 z 52.61789393
		down force point x 0.97096837 y -7.99664362 z 48.62402618
	proto 3 mono 13
		y_rot -0.01454160 z_rot -1.44996583 type D
		center x 0.98740543 y -8.13201495 z 54.55942035
		radii 8.19174197
		right force point x 2.80773536 y -7.44867803 z 54.09096587
		left force point x -0.94518084 y -7.89083780 z 55.01433121
		up force point x 0.98389996 y -8.10314482 z 56.55920889
		down force point x 0.99091090 y -8.16088507 z 52.55963180
	proto 3 mono 14
		y_rot -0.00523287 z_rot -1.44996583 type D
		center x 0.98212360 y -8.08851519 z 58.56672420
		radii 8.14792273
		right force point x 2.80193031 y -7.40086916 z 58.10256209
		left force point x -0.94994978 y -7.85156207 z 59.02601242
		up force point x 0.98086210 y -8.07812581 z 60.56669682
		down force point x 0.98338510 y -8.09890458 z 56.56675158
	proto 3 mono 15
		y_rot 0.02169662 z_rot -1.44996583 type D
		center x 0.98398010 y -8.10380481 z 62.55429570
		radii 8.16332464
		right force point x 2.80230057 y -7.40391851 z 62.10277624
		left force point x -0.94658216 y -7.87929691 z 63.02602186
		up force point x 0.98921016 y -8.14687828 z 64.55382497
		down force point x 0.97875003 y -8.06073133 z 60.55476642
	proto 3 mono 16
		y_rot -0.06108319 z_rot -1.44996583 type D
		center x 0.97463012 y -8.02680079 z 66.56929959
		radii 8.08575506
		right force point x 2.79764702 y -7.36559306 z 66.08000039
		left force point x -0.96044561 y -7.76512110 z 67.00174111
		up force point x 0.95991374 y -7.90560054 z 68.56556960
		down force point x 0.98934649 y -8.14800105 z 64.57302959
	proto 3 mono 17
		y_rot 0.08065839 z_rot -1.44996583 type D
		center x 0.98579745 y -8.11877206 z 70.52106458
		radii 8.17840183
		right force point x 2.80101043 y -7.39329326 z 70.09835624
		left force point x -0.94131874 y -7.92264508 z 71.01881693
		up force point x 1.00522096 y -8.27873907 z 72.51456233
		down force point x 0.96637394 y -7.95880505 z 68.52756683
	proto 3 mono 18
		y_rot 0.24925748 z_rot -1.44996583 type D
		center x 1.06319040 y -8.75616031 z 74.45113286
		radii 8.82047148
		right force point x 2.87071051 y -7.96732505 z 74.11855208
		left force point x -0.85312837 y -8.64895808 z 75.01347623
		up force point x 1.12265945 y -9.24593199 z 76.38932458
		down force point x 1.00372135 y -8.26638862 z 72.51294115
	proto 3 mono 19
		y_rot 0.53996968 z_rot -1.44996583 type D
		center x 1.25359863 y -10.32431311 z 78.12689838
		radii 10.40014186
		right force point x 3.05248677 y -9.46438711 z 77.97028182
		left force point x -0.64158467 y -10.39117712 z 78.76235842
		up force point x 1.37753686 y -11.34503620 z 79.84234692
		down force point x 1.12966040 y -9.30359002 z 76.41144984
	proto 3 mono 20
		y_rot 0.67149268 z_rot -1.44996583 type D
		center x 1.53017091 y -12.60209061 z 81.40324510
		radii 12.69464890
		right force point x 3.32724625 y -11.72723497 z 81.33149694
		left force point x -0.35479853 y -12.75307333 z 82.05447043
		up force point x 1.68015598 y -13.83732876 z 82.96903282
		down force point x 1.38018583 y -11.36685246 z 79.83745737
	proto 3 mono 21
		y_rot 0.75321740 z_rot -1.44996583 type D
		center x 1.85131340 y -15.24693690 z 84.48050730
		radii 15.35892073
		right force point x 3.64794500 y -14.36842669 z 84.46221268
		left force point x -0.02721696 y -15.45095020 z 85.13587152
		up force point x 2.01620502 y -16.60494151 z 85.93949126
		down force point x 1.68642178 y -13.88893228 z 83.02152333
proto 4 z_angle -1.933288 iteration 0
	proto 4 mono 6
		y_rot 0.00811806 z_rot -1.93328774 type D
		center x -2.89495880 y -7.63338009 z 27.55368996
		radii 8.16390091
		right force point x -0.96185215 y -7.86445052 z 27.09575423
		left force point x -4.49779639 y -6.53146160 z 28.01918678
		up force point x -2.90071614 y -7.64856096 z 29.55362405
		down force point x -2.88920146 y -7.61819922 z 25.55375586
	proto 4 mono 7
		y_rot -0.01293808 z_rot -1.93328774 type D
		center x -2.88518908 y -7.60761946 z 31.53225708
		radii 8.13634991
		right force point x -0.95553830 y -7.84780228 z 31.06453912
		left force point x -4.48458756 y -6.49663277 z 31.98792481
		up force point x -2.87601353 y -7.58342550 z 33.53208969
		down force point x -2.89436464 y -7.63181341 z 29.53242447
	proto 4 mono 8
		y_rot 0.02028845 z_rot -1.93328774 type D
		center x -2.88619110 y -7.61026157 z 35.51338482
		radii 8.13917565
		right force point x -0.95112052 y -7.83615355 z 35.06119607
		left force point x -4.49104971 y -6.51367206 z 35.98446899
		up force point x -2.90057888 y -7.64819902 z 37.51297321
		down force point x -2.87180333 y -7.57232412 z 33.51379643
	proto 4 mono 9
		y_rot 0.00335430 z_rot -1.93328774 type D
		center x -2.90169438 y -7.65114035 z 39.55321190
		radii 8.18289551
		right force point x -0.96936318 y -7.88425549 z 39.09304511
		left force point x -4.50374749 y -6.54715336 z 40.01650289
		up force point x -2.90407328 y -7.65741299 z 41.55320065
		down force point x -2.89931548 y -7.64486772 z 37.55322315
	proto 4 mono 10
		y_rot -0.04779579 z_rot -1.93328774 type D
		center x -2.89573607 y -7.63542959 z 43.54389388
		radii 8.16609285
		right force point x -0.97196448 y -7.89111454 z 43.06043960
		left force point x -4.48960491 y -6.50986243 z 43.98284798
		up force point x -2.86185174 y -7.54608394 z 45.54160988
		down force point x -2.92962041 y -7.72477525 z 41.54617788
	proto 4 mono 11
		y_rot 0.01276641 z_rot -1.93328774 type D
		center x -2.88497613 y -7.60705794 z 47.52198829
		radii 8.13574936
		right force point x -0.95111645 y -7.83614279 z 47.06623960
		left force point x -4.48858278 y -6.50716729 z 47.98962732
		up force point x -2.89402994 y -7.63093090 z 49.52182531
		down force point x -2.87592231 y -7.58318498 z 45.52215127
	proto 4 mono 12
		y_rot 0.00059376 z_rot -1.93328774 type D
		center x -2.89236549 y -7.62654210 z 51.55701652
		radii 8.15658768
		right force point x -0.96048539 y -7.86084666 z 51.09556163
		left force point x -4.49396572 y -6.52136094 z 52.01902444
		up force point x -2.89278659 y -7.62765245 z 53.55701617
		down force point x -2.89194440 y -7.62543176 z 49.55701687
	proto 4 mono 13
		y_rot -0.04207469 z_rot -1.93328774 type D
		center x -2.89199033 y -7.62555287 z 55.56030004
		radii 8.15552969
		right force point x -0.96724050 y -7.87865845 z 55.07938873
		left force point x -4.48675251 y -6.50234126 z 56.00203444
		up force point x -2.86215935 y -7.54689505 z 57.55853003
		down force point x -2.92182130 y -7.70421068 z 53.56207006
	proto 4 mono 14
		y_rot 0.01307688 z_rot -1.93328774 type D
		center x -2.87538348 y -7.58176420 z 59.49581447
		radii 8.10869771
		right force point x -0.94147363 y -7.81071678 z 59.04021221
		left force point x -4.47904162 y -6.48200933 z 59.96359623
		up force point x -2.88465746 y -7.60621769 z 61.49564347
		down force point x -2.86610949 y -7.55731071 z 57.49598547
	proto 4 mono 15
		y_rot -0.00192701 z_rot -1.93328774 type D
		center x -2.91609086 y -7.68910076 z 63.47959899
		radii 8.22349417
		right force point x -0.98462376 y -7.92449433 z 63.01697095
		left force point x -4.51727863 y -6.58283205 z 63.94043221
		up force point x -2.91472421 y -7.68549720 z 65.47959528
		down force point x -2.91745751 y -7.69270432 z 61.47960270
	proto 4 mono 16
		y_rot 0.23169136 z_rot -1.93328774 type D
		center x -3.07765991 y -8.11512338 z 67.40530161
		radii 8.67912542
		right force point x -1.11269277 y -8.26218461 z 67.06284409
		left force point x -4.72117237 y -7.12045574 z 67.96163159
		up force point x -3.24051149 y -8.54452777 z 69.35186043
		down force point x -2.91480833 y -7.68571900 z 65.45874279
	proto 4 mono 17
		y_rot 0.33623852 z_rot -1.93328774 type D
		center x -3.42561801 y -9.03261363 z 71.31885707
		radii 9.66038134
		right force point x -1.44906095 y -9.14911474 z 71.03663430
		left force point x -5.09039001 y -8.09400277 z 71.90838556
		up force point x -3.65961365 y -9.64960952 z 73.20686187
		down force point x -3.19162237 y -8.41561774 z 69.43085227
	proto 4 mono 18
		y_rot 0.51602786 z_rot -1.93328774 type D
		center x -3.99247891 y -10.52730319 z 74.92864953
		radii 11.25895201
		right force point x -2.00140928 y -10.60553778 z 74.75683258
		left force point x -5.69627567 y -9.69159219 z 75.56004775
		up force point x -4.34242363 y -11.45003171 z 76.66822154
		down force point x -3.64253419 y -9.60457467 z 73.18907752
	proto 4 mono 19
		y_rot 0.66639266 z_rot -1.93328774 type D
		center x -4.77956999 y -12.60269211 z 78.24855093
		radii 13.47858070
		right force point x -2.78190587 y -12.66353844 z 78.17347921
		left force point x -6.51761537 y -11.85728729 z 78.89937344
		up force point x -5.21797111 y -13.75866102 z 79.82066427
		down force point x -4.34116887 y -11.44672320 z 76.67643760
	proto 4 mono 20
		y_rot 0.74243129 z_rot -1.93328774 type D
		center x -5.69549259 y -15.01778185 z 81.29471199
		radii 16.06151946
		right force point x -3.69647375 y -15.07505610 z 81.26934780
		left force point x -7.45115225 y -14.31882210 z 81.94978024
		up force point x -6.17497603 y -16.28207596 z 82.76836596
		down force point x -5.21600915 y -13.75348774 z 79.82105801
	proto 4 mono 21
		y_rot 0.94833351 z_rot -1.93328774 type D
		center x -6.74783561 y -17.79258275 z 83.96762076
		radii 19.02916935
		right force point x -4.75188638 y -17.85795090 z 84.07677061
		left force point x -8.55121914 y -17.21946050 z 84.61518446
		up force point x -7.32402948 y -19.31188133 z 85.13369641
		down force point x -6.17164174 y -16.27328416 z 82.80154511
	proto 4 mono 22
		y_rot 1.18278278 z_rot -1.93328774 type D
		center x -7.98557082 y -21.05622274 z 85.88696684
		radii 22.51963271
		right force point x -6.00488633 y -21.16184070 z 86.14335286
		left force point x -9.84129377 y -20.62110823 z 86.49274542
		up force point x -8.64205961 y -22.78724164 z 86.64366760
		down force point x -7.32908204 y -19.32520384 z 85.13026608
	proto 4 mono 23
		y_rot 1.22035771 z_rot -1.93328774 type D
		center x -9.30641984 y -24.53901586 z 87.30125746
		radii 26.24448037
		right force point x -7.32930178 y -24.65403773 z 87.58013762
		left force point x -11.17014956 y -24.12501348 z 87.89717150
		up force point x -9.97252534 y -26.29539196 z 87.98787705
		down force point x -8.64031434 y -22.78263976 z 86.61463787
proto 5 z_angle -2.416610 iteration 0
	proto 5 mono 6
		y_rot -0.01404934 z_rot -2.41660976 type D
		center x -6.09632313 y -5.40087067 z 28.45159912
		radii 8.14460310
		right force point x -4.49971008 y -6.51064040 z 27.98337062
		left force point x -6.99583995 y -3.67352762 z 28.90674246
		up force point x -6.07529165 y -5.38223841 z 30.45140174
		down force point x -6.11735460 y -5.41950293 z 26.45179650
	proto 5 mono 7
		y_rot 0.04220707 z_rot -2.41660976 type D
		center x -6.09805078 y -5.40240124 z 32.44309998
		radii 8.14691122
		right force point x -4.48227543 y -6.49519465 z 32.00142976
		left force point x -7.01728199 y -3.69252361 z 32.92407031
		up force point x -6.16121691 y -5.45836155 z 34.44131880
		down force point x -6.03488464 y -5.34644093 z 30.44488115
	proto 5 mono 8
		y_rot 0.01498354 z_rot -2.41660976 type D
		center x -6.19313835 y -5.48664147 z 36.43438518
		radii 8.27394689
		right force point x -4.58649630 y -6.58752628 z 35.97968312
		left force point x -7.10269363 y -3.76819171 z 36.90304243
		up force point x -6.21556819 y -5.50651258 z 38.43416068
		down force point x -6.17070850 y -5.46677036 z 34.43460968
	proto 5 mono 9
		y_rot -0.02758407 z_rot -2.41660976 type D
		center x -6.13024212 y -5.43092028 z 40.45949707
		radii 8.18991841
		right force point x -4.53840398 y -6.54492020 z 39.98509692
		left force point x -7.02518045 y -3.69952103 z 40.90820860
		up force point x -6.08895342 y -5.39434168 z 42.45873623
		down force point x -6.17153082 y -5.46749887 z 38.46025790
	proto 5 mono 10
		y_rot 0.03304321 z_rot -2.41660976 type D
		center x -6.13517005 y -5.43528604 z 44.45671711
		radii 8.19650206
		right force point x -4.52243942 y -6.53077684 z 44.01062314
		left force point x -7.05111623 y -3.72249812 z 44.93358202
		up force point x -6.18462745 y -5.47910147 z 46.45562535
		down force point x -6.08571265 y -5.39147061 z 42.45780886
	proto 5 mono 11
		y_rot -0.04258935 z_rot -2.41660976 type D
		center x -6.07143883 y -5.37882511 z 48.47853694
		radii 8.11135802
		right force point x -4.48496692 y -6.49757911 z 47.99739622
		left force point x -6.96137789 y -3.64299690 z 48.92002181
		up force point x -6.00770093 y -5.32235826 z 50.47672336
		down force point x -6.13517672 y -5.43529196 z 46.48035052
	proto 5 mono 12
		y_rot 0.02006785 z_rot -2.41660976 type D
		center x -6.06590246 y -5.37392032 z 52.49444649
		radii 8.10396151
		right force point x -4.45753455 y -6.47327615 z 52.04215297
		left force point x -6.97724572 y -3.65705457 z 52.96543000
		up force point x -6.09594245 y -5.40053342 z 54.49404378
		down force point x -6.03586247 y -5.34730721 z 50.49484919
	proto 5 mono 13
		y_rot 0.03911390 z_rot -2.41660976 type D
		center x -6.14470620 y -5.44373434 z 56.47101012
		radii 8.20924222
		right force point x -4.52995517 y -6.53743522 z 56.02784254
		left force point x -7.06282544 y -3.73287158 z 56.95059920
		up force point x -6.20324563 y -5.49559574 z 58.46948041
		down force point x -6.08616677 y -5.39187293 z 54.47253982
	proto 5 mono 14
		y_rot -0.06072383 z_rot -2.41660976 type D
		center x -6.12076139 y -5.42252108 z 60.44932165
		radii 8.17725228
		right force point x -4.54087490 y -6.54710925 z 59.96017940
		left force point x -7.00476781 y -3.68143701 z 60.88194031
		up force point x -6.02991237 y -5.34203588 z 62.44563540
		down force point x -6.21161040 y -5.50300628 z 58.45300790
	proto 5 mono 15
		y_rot 0.12551582 z_rot -2.41660976 type D
		center x -6.23674374 y -5.52527248 z 64.38631731
		radii 8.33220310
		right force point x -4.59471724 y -6.59480939 z 63.98651769
		left force point x -7.18708967 y -3.84296007 z 64.90271599
		up force point x -6.42415064 y -5.69130049 z 66.37058376
		down force point x -6.04933685 y -5.35924446 z 62.40205086
proto 6 z_angle -2.899932 iteration 0
	proto 6 mono 6
		y_rot -0.02117420 z_rot -2.89993167 type D
		center x -7.93866869 y -1.95670619 z 29.39464188
		radii 8.17625585
		right force point x -7.04392410 y -3.68214268 z 28.92315377
		left force point x -7.92927809 y -0.00842037 z 29.84640974
		up force point x -7.89755393 y -1.94657231 z 31.39419355
		down force point x -7.97978345 y -1.96684007 z 27.39509021
	proto 6 mono 7
		y_rot -0.01411703 z_rot -2.89993167 type D
		center x -7.90511079 y -1.94843491 z 33.42084122
		radii 8.14169363
		right force point x -7.00714656 y -3.67307783 z 32.95258164
		left force point x -7.89882721 y -0.00091491 z 33.87595259
		up force point x -7.87769807 y -1.94167828 z 35.42064193
		down force point x -7.93252351 y -1.95519154 z 31.42104050
	proto 6 mono 8
		y_rot 0.00801843 z_rot -2.89993167 type D
		center x -7.89515409 y -1.94598080 z 37.41905267
		radii 8.13143895
		right force point x -6.98723595 y -3.66817030 z 36.96107018
		left force point x -7.89876339 y -0.00089918 z 37.88450347
		up force point x -7.91072478 y -1.94981863 z 39.41898838
		down force point x -7.87958340 y -1.94214297 z 35.41911697
	proto 6 mono 9
		y_rot 0.02542787 z_rot -2.89993167 type D
		center x -7.90625179 y -1.94871614 z 41.39353813
		radii 8.14286878
		right force point x -6.99066157 y -3.66901464 z 40.94379642
		left force point x -7.91779644 y -0.00559040 z 41.86696087
		up force point x -7.95562444 y -1.96088540 z 43.39289158
		down force point x -7.85687915 y -1.93654687 z 39.39418467
	proto 6 mono 10
		y_rot -0.00409739 z_rot -2.89993167 type D
		center x -7.96733527 y -1.96377187 z 45.37720015
		radii 8.20578036
		right force point x -7.06483804 y -3.68729750 z 44.91356438
		left force point x -7.96550218 y -0.01734881 z 45.83701961
		up force point x -7.95937864 y -1.96181073 z 47.37718336
		down force point x -7.97529190 y -1.96573300 z 43.37721694
	proto 6 mono 11
		y_rot 0.00053750 z_rot -2.89993167 type D
		center x -7.89478393 y -1.94588956 z 49.40735926
		radii 8.13105771
		right force point x -6.99020508 y -3.66890213 z 48.94587815
		left force point x -7.89502499 y 0.00002226 z 49.86934099
		up force point x -7.89582770 y -1.94614683 z 51.40735897
		down force point x -7.89374016 y -1.94563230 z 47.40735955
	proto 6 mono 12
		y_rot 0.01922460 z_rot -2.89993167 type D
		center x -7.90256982 y -1.94780861 z 53.40104429
		radii 8.13907661
		right force point x -6.98969729 y -3.66877697 z 52.94835049
		left force point x -7.91127153 y -0.00398216 z 53.87164283
		up force point x -7.93989945 y -1.95700954 z 55.40067472
		down force point x -7.86524018 y -1.93860768 z 51.40141386
	proto 6 mono 13
		y_rot 0.04539091 z_rot -2.89993167 type D
		center x -8.03074148 y -1.97940009 z 57.38588614
		radii 8.27108417
		right force point x -7.10652685 y -3.69757287 z 56.94576158
		left force point x -8.05154964 y -0.03855761 z 57.86827340
		up force point x -8.11885508 y -2.00111814 z 59.38382616
		down force point x -7.94262787 y -1.95768204 z 55.38794612
	proto 6 mono 14
		y_rot -0.00541475 z_rot -2.89993167 type D
		center x -8.14116115 y -2.00661610 z 61.37529604
		radii 8.38480847
		right force point x -7.23925734 y -3.73028800 z 60.91104968
		left force point x -8.13874030 y -0.06004818 z 61.83449912
		up force point x -8.13064639 y -2.00402444 z 63.37526672
		down force point x -8.15167591 y -2.00920775 z 59.37532536
	proto 6 mono 15
		y_rot 0.11084229 z_rot -2.89993167 type D
		center x -8.35136393 y -2.05842643 z 65.39335162
		radii 8.60130216
		right force point x -7.40021031 y -3.76995935 z 64.98596742
		left force point x -8.40372928 y -0.12536210 z 65.90376336
		up force point x -8.56616627 y -2.11137046 z 67.38107818
		down force point x -8.13656158 y -2.00548240 z 63.40562506
proto 7 z_angle -3.383254 iteration 0
	proto 7 mono 6
		y_rot -0.07025255 z_rot -3.38325357 type D
		center x -7.86689100 y 1.93901404 z 30.34667969
		radii 8.10232988
		right force point x -7.89947560 y 0.00107422 z 29.85339734
		left force point x -6.93219920 y 3.65460447 z 30.77458242
		up force point x -7.73058091 y 1.90541663 z 32.34174630
		down force point x -8.00320110 y 1.97261146 z 28.35161308
	proto 7 mono 7
		y_rot 0.04486120 z_rot -3.38325357 type D
		center x -7.80182227 y 1.92297604 z 34.32238007
		radii 8.03531378
		right force point x -7.78217191 y -0.02783854 z 33.88199804
		left force point x -6.91804454 y 3.65111565 z 34.80453193
		up force point x -7.88890828 y 1.94444082 z 36.32036788
		down force point x -7.71473625 y 1.90151127 z 32.32439226
	proto 7 mono 8
		y_rot 0.01474974 z_rot -3.38325357 type D
		center x -7.92735644 y 1.95391743 z 38.32305589
		radii 8.16460492
		right force point x -7.92079324 y 0.00632854 z 37.86824335
		left force point x -7.02968007 y 3.67863134 z 38.79160588
		up force point x -7.95599768 y 1.96097686 z 40.32283834
		down force point x -7.89871519 y 1.94685800 z 36.32327344
	proto 7 mono 9
		y_rot 0.01240766 z_rot -3.38325357 type D
		center x -7.89723443 y 1.94649303 z 42.29745432
		radii 8.13358142
		right force point x -7.89170674 y -0.00084063 z 41.84153649
		left force point x -6.99849380 y 3.67094461 z 42.76492839
		up force point x -7.92132805 y 1.95243157 z 44.29730038
		down force point x -7.87314082 y 1.94055448 z 40.29760827
	proto 7 mono 10
		y_rot -0.00758062 z_rot -3.38325357 type D
		center x -7.92700308 y 1.95383034 z 46.29343285
		radii 8.16424098
		right force point x -7.93041444 y 0.00869996 z 45.82818436
		left force point x -7.01927977 y 3.67606789 z 46.75162080
		up force point x -7.91228253 y 1.95020205 z 48.29337539
		down force point x -7.94172362 y 1.95745863 z 44.29349032
	proto 7 mono 11
		y_rot 0.02074766 z_rot -3.38325357 type D
		center x -7.89766912 y 1.94660017 z 50.34180212
		radii 8.13402912
		right force point x -7.88846553 y -0.00163952 z 49.88983153
		left force point x -7.00272942 y 3.67198860 z 50.81309575
		up force point x -7.93795578 y 1.95652994 z 52.34137167
		down force point x -7.85738246 y 1.93667040 z 48.34223257
	proto 7 mono 12
		y_rot 0.01655727 z_rot -3.38325357 type D
		center x -7.94913478 y 1.95928531 z 54.34026195
		radii 8.18703503
		right force point x -7.94177413 y 0.01149987 z 53.88630414
		left force point x -7.05228145 y 3.68420207 z 54.80964054
		up force point x -7.98128561 y 1.96720978 z 56.33998781
		down force point x -7.91698395 y 1.95136084 z 52.34053608
	proto 7 mono 13
		y_rot -0.02802111 z_rot -3.38325357 type D
		center x -7.94818789 y 1.95905192 z 58.32752057
		radii 8.18605980
		right force point x -7.96092591 y 0.01622036 z 57.85292258
		left force point x -7.03146694 y 3.67907176 z 58.77602304
		up force point x -7.89378127 y 1.94564190 z 60.32673544
		down force point x -8.00259450 y 1.97246195 z 56.32830571
proto 8 z_angle -3.866576 iteration 0
	proto 8 mono 6
		y_rot -0.04759367 z_rot -3.86657548 type D
		center x -6.06211771 y 5.37056663 z 31.25189972
		radii 8.09890468
		right force point x -6.98329288 y 3.66241124 z 30.76853501
		left force point x -4.44456692 y 6.46178718 z 31.69095229
		up force point x -5.99089585 y 5.30746958 z 33.24963499
		down force point x -6.13333957 y 5.43366368 z 29.25416445
	proto 8 mono 7
		y_rot -0.00925085 z_rot -3.86657548 type D
		center x -6.04119923 y 5.35203448 z 35.24649811
		radii 8.07095789
		right force point x -6.94874906 y 3.63180808 z 34.78047830
		left force point x -4.43651417 y 6.45465307 z 35.70390177
		up force point x -6.02735071 y 5.33976576 z 37.24641253
		down force point x -6.05504776 y 5.36430320 z 33.24658369
	proto 8 mono 8
		y_rot 0.04111637 z_rot -3.86657548 type D
		center x -6.08579516 y 5.39154302 z 39.26928067
		radii 8.13053743
		right force point x -6.97622126 y 3.65614633 z 38.82708198
		left force point x -4.49879321 y 6.50982747 z 39.74976448
		up force point x -6.14732991 y 5.44605804 z 41.26759035
		down force point x -6.02426040 y 5.33702799 z 37.27097099
	proto 8 mono 9
		y_rot -0.00255469 z_rot -3.86657548 type D
		center x -6.11835731 y 5.42039056 z 43.25957000
		radii 8.17404000
		right force point x -7.02357914 y 3.69810174 z 42.79665030
		left force point x -4.51597270 y 6.52504717 z 43.72011026
		up force point x -6.11453288 y 5.41700242 z 45.25956348
		down force point x -6.12218174 y 5.42377871 z 41.25957653
	proto 8 mono 10
		y_rot -0.03049363 z_rot -3.86657548 type D
		center x -6.09421681 y 5.39900394 z 47.26019910
		radii 8.14178863
		right force point x -7.00925392 y 3.68541070 z 46.78448354
		left force point x -4.48233874 y 6.49525009 z 47.70751721
		up force point x -6.04857426 y 5.35856819 z 49.25926931
		down force point x -6.13985935 y 5.43943970 z 45.26112889
	proto 8 mono 11
		y_rot 0.01928543 z_rot -3.86657548 type D
		center x -6.08595614 y 5.39168564 z 51.23987553
		radii 8.13075250
		right force point x -6.98369388 y 3.66276649 z 50.78721061
		left force point x -4.49118299 y 6.50308541 z 51.71050186
		up force point x -6.11482507 y 5.41726127 z 53.23950362
		down force point x -6.05708722 y 5.36611001 z 49.24024745
	proto 8 mono 12
		y_rot -0.02366524 z_rot -3.86657548 type D
		center x -6.08694232 y 5.39255931 z 55.21377394
		radii 8.13207002
		right force point x -6.99955589 y 3.67681900 z 54.74115183
		left force point x -4.47735890 y 6.49083833 z 55.66435623
		up force point x -6.05151825 y 5.36117633 z 57.21321392
		down force point x -6.12236639 y 5.42394230 z 53.21433395
	proto 8 mono 13
		y_rot 0.04137042 z_rot -3.86657548 type D
		center x -6.13154742 y 5.43207598 z 59.21041810
		radii 8.19166181
		right force point x -7.02188945 y 3.69660480 z 58.76834245
		left force point x -4.54463685 y 6.55044139 z 59.69101528
		up force point x -6.19346217 y 5.48692765 z 61.20870683
		down force point x -6.06963267 y 5.37722430 z 57.21212937
	proto 8 mono 14
		y_rot 0.16739150 z_rot -3.86657548 type D
		center x -6.43618366 y 5.70196009 z 63.20166212
		radii 8.59865158
		right force point x -7.28781110 y 3.93219079 z 62.82397530
		left force point x -4.89713563 y 6.86272800 z 63.73453078
		up force point x -6.68560375 y 5.92292696 z 65.17370757
		down force point x -6.18676357 y 5.48099321 z 61.22961667
	proto 8 mono 15
		y_rot 0.68032029 z_rot -3.86657548 type D
		center x -7.63048138 y 6.76001534 z 66.76970846
		radii 10.19421667
		right force point x -8.39501977 y 4.91309189 z 66.70371742
		left force point x -6.32398690 y 8.12680768 z 67.42159102
		up force point x -8.57217092 y 7.59427931 z 68.32445103
		down force point x -6.68879185 y 5.92575137 z 65.21496589
	proto 8 mono 16
		y_rot 0.87090230 z_rot -3.86657548 type D
		center x -9.71634136 y 8.60792568 z 69.56606300
		radii 12.98089650
		right force point x -10.48036540 y 6.76054656 z 69.62486470
		left force point x -8.50324777 y 10.05746397 z 70.21970103
		up force point x -10.86142885 y 9.62238448 z 70.85433626
		down force point x -8.57125387 y 7.59346688 z 68.27778974
	proto 8 mono 17
		y_rot 0.89978976 z_rot -3.86657548 type D
		center x -12.03546952 y 10.66249356 z 72.04774740
		radii 16.07921937
		right force point x -12.80096881 y 8.81642138 z 72.12539004
		left force point x -10.83649069 y 12.12453643 z 72.69957590
		up force point x -13.20793118 y 11.70120375 z 73.29129669
		down force point x -10.86300787 y 9.62378337 z 70.80419812
proto 9 z_angle -4.349898 iteration 0
	proto 9 mono 6
		y_rot -0.00905708 z_rot -4.34989738 type D
		center x -2.86138751 y 7.54485570 z 32.11683655
		radii 8.06922463
		right force point x -4.46437998 y 6.44334582 z 31.65090616
		left force point x -0.92812849 y 7.77552461 z 32.57433126
		up force point x -2.85496423 y 7.52791890 z 34.11675452
		down force point x -2.86781080 y 7.56179250 z 30.11691858
	proto 9 mono 7
		y_rot 0.00585595 z_rot -4.34989738 type D
		center x -2.85112226 y 7.51778848 z 36.18470764
		radii 8.04027622
		right force point x -4.45166907 y 6.40982992 z 35.72571118
		left force point x -0.92030102 y 7.75488527 z 36.64915832
		up force point x -2.85527534 y 7.52873923 z 38.18467335
		down force point x -2.84696919 y 7.50683773 z 34.18474193
	proto 9 mono 8
		y_rot 0.03295294 z_rot -4.34989738 type D
		center x -2.88462424 y 7.60612589 z 40.18136333
		radii 8.13475310
		right force point x -4.48082219 y 6.48670034 z 39.73522596
		left force point x -0.95832550 y 7.85514754 z 40.65818759
		up force point x -2.90799056 y 7.66773780 z 42.18027753
		down force point x -2.86125791 y 7.54451398 z 38.18244912
	proto 9 mono 9
		y_rot 0.00495355 z_rot -4.34989738 type D
		center x -2.90078148 y 7.64872903 z 44.20464570
		radii 8.18031717
		right force point x -4.50147523 y 6.54115793 z 43.74522675
		left force point x -0.96981168 y 7.88543412 z 44.66867839
		up force point x -2.90429458 y 7.65799229 z 46.20462117
		down force point x -2.89726839 y 7.63946577 z 42.20467024
	proto 9 mono 10
		y_rot -0.02283275 z_rot -4.34989738 type D
		center x -2.89356171 y 7.62969205 z 48.17714304
		radii 8.15995711
		right force point x -4.49884566 y 6.53422432 z 47.70489959
		left force point x -0.95808374 y 7.85451008 z 48.62812186
		up force point x -2.87736990 y 7.58699778 z 50.17662173
		down force point x -2.90975351 y 7.67238631 z 46.17766435
	proto 9 mono 11
		y_rot -0.00378648 z_rot -4.34989738 type D
		center x -2.87379686 y 7.57757646 z 52.15195266
		radii 8.10421948
		right force point x -4.47592079 y 6.47377643 z 51.68846112
		left force point x -0.94139520 y 7.81050603 z 52.61191748
		up force point x -2.87111146 y 7.57049563 z 54.15193833
		down force point x -2.87648227 y 7.58465728 z 50.15196700
	proto 9 mono 12
		y_rot -0.01658322 z_rot -4.34989738 type D
		center x -2.85835958 y 7.53687171 z 56.15192931
		radii 8.06068575
		right force point x -4.46260015 y 6.43865280 z 55.68253883
		left force point x -0.92388433 y 7.76433367 z 56.60587483
		up force point x -2.84659913 y 7.50586197 z 58.15165431
		down force point x -2.87012003 y 7.56788146 z 54.15220430
	proto 9 mono 13
		y_rot 0.01851678 z_rot -4.34989738 type D
		center x -2.91044736 y 7.67421584 z 60.14650847
		radii 8.20757531
		right force point x -4.50894682 y 6.56085888 z 59.69347893
		left force point x -0.98172441 y 7.91684539 z 60.61678360
		up force point x -2.92357890 y 7.70884084 z 62.14616561
		down force point x -2.89731582 y 7.63959083 z 58.14685133
	proto 9 mono 14
		y_rot 0.01333883 z_rot -4.34989738 type D
		center x -2.93530429 y 7.73975814 z 64.16430000
		radii 8.27767282
		right force point x -4.53463782 y 6.62860045 z 63.70882131
		left force point x -1.00572003 y 7.98011660 z 64.63220214
		up force point x -2.94476403 y 7.76470144 z 66.16412208
		down force point x -2.92584454 y 7.71481484 z 62.16447792
	proto 9 mono 15
		y_rot 0.25975431 z_rot -4.34989738 type D
		center x -3.13691036 y 8.27134944 z 67.99582958
		radii 8.84620982
		right force point x -4.70189955 y 7.06963321 z 67.66919994
		left force point x -1.25272093 y 8.63140418 z 68.56168361
		up force point x -3.31906607 y 8.75165438 z 69.92873580
		down force point x -2.95475464 y 7.79104450 z 66.06292336
	proto 9 mono 16
		y_rot 0.42557098 z_rot -4.34989738 type D
		center x -3.60806084 y 9.51367066 z 71.72513070
		radii 10.17487261
		right force point x -5.15669820 y 8.26883819 z 71.49684479
		left force point x -1.75860333 y 9.96530589 z 72.33793778
		up force point x -3.90085175 y 10.28569653 z 73.54673701
		down force point x -3.31526993 y 8.74164480 z 69.90352439
	proto 9 mono 17
		y_rot 0.70830773 z_rot -4.34989738 type D
		center x -4.38534591 y 11.56320212 z 75.11638719
		radii 12.36684689
		right force point x -5.92005488 y 10.28164350 z 75.06868061
		left force point x -2.59980115 y 12.18336135 z 75.77001738
		up force point x -4.84672213 y 12.77975072 z 76.63531494
		down force point x -3.92396970 y 10.34665352 z 73.59745945
proto 10 z_angle -4.833219 iteration 0
	proto 10 mono 6
		y_rot -0.00377461 z_rot -4.83321953 type D
		center x 0.96937445 y 7.98351282 z 33.07778931
		radii 8.04214920
		right force point x -0.96219799 y 7.75068546 z 32.61430327
		left force point x 2.78867944 y 7.29173494 z 33.53775967
		up force point x 0.96846450 y 7.97601866 z 35.07777506
		down force point x 0.97028441 y 7.99100698 z 31.07780355
	proto 10 mono 7
		y_rot 0.00515622 z_rot -4.83321953 type D
		center x 0.96865692 y 7.97760338 z 37.04716110
		radii 8.03619635
		right force point x -0.96341223 y 7.74068531 z 36.58783700
		left force point x 2.78845930 y 7.28992192 z 37.51128770
		up force point x 0.96989994 y 7.98784058 z 39.04713452
		down force point x 0.96741390 y 7.96736617 z 35.04718769
	proto 10 mono 8
		y_rot 0.01729030 z_rot -4.83321953 type D
		center x 0.97639316 y 8.04131704 z 41.06652842
		radii 8.10037797
		right force point x -0.95634363 y 7.79890047 z 40.61291766
		left force point x 2.79687847 y 7.35925999 z 41.53624261
		up force point x 0.98056119 y 8.07564379 z 43.06622947
		down force point x 0.97222514 y 8.00699028 z 39.06682737
	proto 10 mono 9
		y_rot 0.03139517 z_rot -4.83321953 type D
		center x 0.98630079 y 8.12291368 z 45.07461221
		radii 8.18257392
		right force point x -0.94720150 y 7.87419262 z 44.62772663
		left force point x 2.80759015 y 7.44747856 z 45.55073453
		up force point x 0.99386809 y 8.18523596 z 47.07362663
		down force point x 0.97873349 y 8.06059140 z 43.07559778
	proto 10 mono 10
		y_rot -0.01279788 z_rot -4.83321953 type D
		center x 0.99178381 y 8.16807039 z 49.05463823
		radii 8.22806229
		right force point x -0.93928226 y 7.93941340 z 48.58698472
		left force point x 2.81059082 y 7.47219129 z 49.51037207
		up force point x 0.98869867 y 8.14266194 z 51.05447444
		down force point x 0.99486896 y 8.19347885 z 47.05480201
	proto 10 mono 11
		y_rot -0.03105014 z_rot -4.83321953 type D
		center x 0.98231850 y 8.09011656 z 53.08707389
		radii 8.14953591
		right force point x -0.94770953 y 7.87000862 z 52.61110719
		left force point x 2.80013239 y 7.38605837 z 53.53412504
		up force point x 0.97483434 y 8.02847897 z 55.08610985
		down force point x 0.98980266 y 8.15175416 z 51.08803792
	proto 10 mono 12
		y_rot -0.02543833 z_rot -4.83321953 type D
		center x 0.97267823 y 8.01072186 z 57.12314629
		radii 8.06955808
		right force point x -0.95767090 y 7.78796941 z 56.64971880
		left force point x 2.79079543 y 7.30916163 z 57.57288300
		up force point x 0.96654639 y 7.96022159 z 59.12249921
		down force point x 0.97881008 y 8.06122212 z 55.12379336
	proto 10 mono 13
		y_rot -0.00527070 z_rot -4.83321953 type D
		center x 0.97846182 y 8.05835393 z 61.11776873
		radii 8.11753999
		right force point x -0.95302699 y 7.82621545 z 60.65358910
		left force point x 2.79768392 y 7.36589344 z 61.57703925
		up force point x 0.97719119 y 8.04788943 z 63.11774095
		down force point x 0.97973244 y 8.06881842 z 59.11779651
	proto 10 mono 14
		y_rot 0.10448397 z_rot -4.83321953 type D
		center x 1.00272090 y 8.25814532 z 65.06805779
		radii 8.31879879
		right force point x -0.93456045 y 7.97830101 z 64.65741419
		left force point x 2.82834623 y 7.61842018 z 65.57584108
		up force point x 1.02786340 y 8.46521241 z 67.05715082
		down force point x 0.97757839 y 8.05107824 z 63.07896476
	proto 10 mono 15
		y_rot 0.31852895 z_rot -4.83321953 type D
		center x 1.10096192 y 9.06723256 z 68.97001152
		radii 9.13382852
		right force point x -0.84542695 y 8.71238100 z 68.67735009
		left force point x 2.94072996 y 8.54398294 z 69.55436023
		up force point x 1.17645887 y 9.68900553 z 70.86940579
		down force point x 1.02546498 y 8.44545959 z 67.07061726
	proto 10 mono 16
		y_rot 0.64648855 z_rot -4.83321953 type D
		center x 1.32613158 y 10.92167059 z 72.45344097
		radii 11.00188681
		right force point x -0.62784993 y 10.50428808 z 72.36541766
		left force point x 3.19050012 y 10.60102427 z 73.10252947
		up force point x 1.47135118 y 12.11766096 z 74.04984891
		down force point x 1.18091198 y 9.72568022 z 70.85703304
	proto 10 mono 17
		y_rot 0.83358331 z_rot -4.83321953 type D
		center x 1.64856588 y 13.57715457 z 75.42261514
		radii 13.67687449
		right force point x -0.30602215 y 13.15477693 z 75.45700634
		left force point x 3.52768413 y 13.37798301 z 76.07778327
		up force point x 1.82704340 y 15.04704850 z 76.76706954
		down force point x 1.47008835 y 12.10726065 z 74.07816074
proto 11 z_angle -5.316541 iteration 0
	proto 11 mono 6
		y_rot -0.01781146 z_rot -5.31654119 type D
		center x 4.64367893 y 6.72753352 z 34.00579834
		radii 8.17456184
		right force point x 2.82887761 y 7.42441278 z 33.53584571
		left force point x 5.92946725 y 5.26424626 z 34.45916220
		up force point x 4.62344388 y 6.69821798 z 36.00548110
		down force point x 4.66391398 y 6.75684906 z 32.00611558
	proto 11 mono 7
		y_rot -0.04385804 z_rot -5.31654119 type D
		center x 4.58481231 y 6.64225047 z 37.99699783
		radii 8.07093521
		right force point x 2.77705183 y 7.34933014 z 37.51529215
		left force point x 5.86398466 y 5.16937831 z 38.43786711
		up force point x 4.53499989 y 6.57008468 z 39.99507461
		down force point x 4.63462474 y 6.71441626 z 35.99892105
	proto 11 mono 8
		y_rot 0.04263102 z_rot -5.31654119 type D
		center x 4.60357499 y 6.66943291 z 41.98775355
		radii 8.10396434
		right force point x 2.77312205 y 7.34363686 z 41.54628889
		left force point x 5.90541173 y 5.22939581 z 42.46891284
		up force point x 4.65199467 y 6.73958096 z 43.98593642
		down force point x 4.55515531 y 6.59928486 z 39.98957068
	proto 11 mono 9
		y_rot 0.01244546 z_rot -5.31654119 type D
		center x 4.66712419 y 6.76149986 z 46.03319463
		radii 8.21583402
		right force point x 2.84436554 y 7.44685093 z 45.57729462
		left force point x 5.96082689 y 5.30967857 z 46.50068608
		up force point x 4.68126347 y 6.78198416 z 48.03303975
		down force point x 4.65298491 y 6.74101557 z 44.03334952
	proto 11 mono 10
		y_rot -0.01373946 z_rot -5.31654119 type D
		center x 4.66464226 y 6.75790417 z 50.04846092
		radii 8.21146492
		right force point x 2.84875603 y 7.45321165 z 49.58037473
		left force point x 5.95148151 y 5.29613944 z 50.50375054
		up force point x 4.64903295 y 6.73529016 z 52.04827215
		down force point x 4.68025158 y 6.78051818 z 48.04864969
	proto 11 mono 11
		y_rot -0.00347923 z_rot -5.31654119 type D
		center x 4.62606863 y 6.70202059 z 54.02169691
		radii 8.14356132
		right force point x 2.80746795 y 7.39339551 z 53.55834794
		left force point x 5.91557559 y 5.24412071 z 54.48180532
		up force point x 4.62211578 y 6.69629389 z 56.02168480
		down force point x 4.63002148 y 6.70774728 z 52.02170901
	proto 11 mono 12
		y_rot -0.02508200 z_rot -5.31654119 type D
		center x 4.58169577 y 6.63773538 z 58.01476302
		radii 8.06544897
		right force point x 2.76884228 y 7.33743654 z 57.54149726
		left force point x 5.86561877 y 5.17174573 z 58.46466977
		up force point x 4.55320237 y 6.59645553 z 60.01413394
		down force point x 4.61018918 y 6.67901522 z 56.01539209
	proto 11 mono 13
		y_rot 0.04919042 z_rot -5.31654119 type D
		center x 4.59310789 y 6.65426868 z 61.98176386
		radii 8.08553844
		right force point x 2.76101591 y 7.32609809 z 61.54348969
		left force point x 5.89674294 y 5.21683689 z 62.46583564
		up force point x 4.64897202 y 6.73520189 z 63.97934465
		down force point x 4.53724375 y 6.57333547 z 59.98418307
proto 12 z_angle -5.799863 iteration 0
	proto 12 mono 6
		y_rot -0.01870233 z_rot -5.79986334 type D
		center x 7.21671288 y 3.78762331 z 34.93703842
		radii 8.15027822
		right force point x 5.93401321 y 5.24825437 z 34.46667849
		left force point x 7.67484056 y 1.89422346 z 35.38997997
		up force point x 7.18359463 y 3.77024151 z 36.93668865
		down force point x 7.24983113 y 3.80500511 z 32.93738819
	proto 12 mono 7
		y_rot -0.00803105 z_rot -5.79986334 type D
		center x 7.20077890 y 3.77926051 z 38.91461563
		radii 8.13228300
		right force point x 5.91365795 y 5.23757111 z 38.44915900
		left force point x 7.66321024 y 1.88811939 z 39.37259220
		up force point x 7.18655677 y 3.77179616 z 40.91455113
		down force point x 7.21500103 y 3.78672486 z 36.91468013
	proto 12 mono 8
		y_rot 0.00069039 z_rot -5.79986334 type D
		center x 7.20426803 y 3.78109175 z 42.93787801
		radii 8.13622349
		right force point x 5.91356822 y 5.23752401 z 42.47646814
		left force point x 7.67025183 y 1.89181511 z 43.39993090
		up force point x 7.20549065 y 3.78173343 z 44.93787753
		down force point x 7.20304540 y 3.78045006 z 40.93787848
	proto 12 mono 9
		y_rot -0.01517740 z_rot -5.79986334 type D
		center x 7.24608735 y 3.80304022 z 46.94316416
		radii 8.18345262
		right force point x 5.96192213 y 5.26290210 z 46.47441799
		left force point x 7.70563134 y 1.91038371 z 47.39777461
		up force point x 7.21921054 y 3.78893418 z 48.94293381
		down force point x 7.27296416 y 3.81714626 z 44.94339451
	proto 12 mono 10
		y_rot 0.01791344 z_rot -5.79986334 type D
		center x 7.22858168 y 3.79385254 z 50.96852171
		radii 8.16368239
		right force point x 5.93090680 y 5.24662400 z 50.51520617
		left force point x 7.70167267 y 1.90830604 z 51.43852098
		up force point x 7.26030312 y 3.81050123 z 52.96820082
		down force point x 7.19686025 y 3.77720384 z 48.96884259
	proto 12 mono 11
		y_rot -0.05816613 z_rot -5.79986334 type D
		center x 7.17181936 y 3.76406137 z 54.97435225
		radii 8.09957720
		right force point x 5.90586648 y 5.23348182 z 54.48632886
		left force point x 7.61445076 y 1.86252845 z 55.40823010
		up force point x 7.06887034 y 3.71002955 z 56.97096991
		down force point x 7.27476838 y 3.81809318 z 52.97773460
	proto 12 mono 12
		y_rot 0.02251292 z_rot -5.79986334 type D
		center x 7.16415768 y 3.76004021 z 58.94621986
		radii 8.09092439
		right force point x 5.86464105 y 5.21184505 z 58.49508879
		left force point x 7.63916708 y 1.87550057 z 59.41831776
		up force point x 7.20402271 y 3.78096299 z 60.94571305
		down force point x 7.12429264 y 3.73911742 z 56.94672667
	proto 12 mono 13
		y_rot 0.02795229 z_rot -5.79986334 type D
		center x 7.24693391 y 3.80348453 z 62.91686046
		radii 8.18440870
		right force point x 5.94525074 y 5.25415228 z 62.46832506
		left force point x 7.72422304 y 1.92014139 z 63.39142730
		up force point x 7.29642851 y 3.82946130 z 64.91607918
		down force point x 7.19743932 y 3.77750776 z 60.91764174
	proto 12 mono 14
		y_rot -0.07433424 z_rot -5.79986334 type D
		center x 7.13252007 y 3.74343551 z 66.90409546
		radii 8.05519409
		right force point x 5.87360420 y 5.21654927 z 66.40905336
		left force point x 7.56899719 y 1.83867257 z 67.32996618
		up force point x 7.00100186 y 3.67440943 z 68.89857242
		down force point x 7.26403827 y 3.81246159 z 64.90961849
	proto 12 mono 15
		y_rot 0.09588815 z_rot -5.79986334 type D
		center x 7.18436094 y 3.77064370 z 70.90671144
		radii 8.11374119
		right force point x 5.85669442 y 5.20767433 z 70.49168788
		left force point x 7.69109980 y 1.90275696 z 71.41090870
		up force point x 7.35391033 y 3.85963009 z 72.89752394
		down force point x 7.01481156 y 3.68165731 z 68.91589893
	proto 12 mono 16
		y_rot 0.31729063 z_rot -5.79986334 type D
		center x 7.93569649 y 4.16497504 z 74.78779995
		radii 8.96227069
		right force point x 6.53830566 y 5.56541153 z 74.49441200
		left force point x 8.54953748 y 2.35329984 z 75.37177959
		up force point x 8.48820968 y 4.45495634 z 76.68796837
		down force point x 7.38318331 y 3.87499373 z 72.88763153
	proto 12 mono 17
		y_rot 0.57600611 z_rot -5.79986334 type D
		center x 9.44802924 y 4.95870854 z 78.35436029
		radii 10.67024118
		right force point x 8.00145966 y 6.33333403 z 78.22078931
		left force point x 10.20295493 y 3.22108031 z 78.99524666
		up force point x 10.41260755 y 5.46495831 z 80.03164973
		down force point x 8.48345094 y 4.45245876 z 76.67707085
	proto 12 mono 18
		y_rot 0.85322252 z_rot -5.79986334 type D
		center x 11.75139689 y 6.16760920 z 81.35031840
		radii 13.27157609
		right force point x 10.29416407 y 7.53663819 z 81.39756381
		left force point x 12.66633038 y 4.51395955 z 82.00479493
		up force point x 13.08560787 y 6.86785718 z 82.66543582
		down force point x 10.41718590 y 5.46736122 z 80.03520098
	proto 12 mono 19
		y_rot 1.05151693 z_rot -5.79986334 type D
		center x 14.63263410 y 7.67979922 z 83.70386950
		radii 16.52553469
		right force point x 13.19499190 y 9.05911017 z 83.87904434
		left force point x 15.66100705 y 6.08568719 z 84.33731714
		up force point x 16.17009921 y 8.48672321 z 84.69637880
		down force point x 13.09516899 y 6.87287524 z 82.71136019
snapshot 0 finished
