# Supplementary material for: Mechanisms of microtubule dynamics and force generation examined with computational modeling and electron cryotomography
Source: Nat Commun. 2020 Jul 28;11:3765. doi: 10.1038/s41467-020-17553-2 (PMC7387542; doi:10.1038/s41467-020-17553-2)
Supplement: Supplementary file 10 — Supplementary Code [file 41467_2020_17553_MOESM10_ESM.zip › BD_MT_model/Demo/Demo3/conf_demo3.txt]

concentration 10
teta0_T 0.2
b_coeff_T 174
b_coeff_D 174
steps 200000
r0_long 0.13
r0_lat 0.08
a_lat 12.6
b_lat_T 8
b_lat_D 4.7
b_long 10
K_hydrolysis 0.24
check_overcurled_rate 1e+11
write_snapshot_rate 10000
sphere_radius 5000
force 1.000000e-11
