# Supplementary material for: Mechanisms of microtubule dynamics and force generation examined with computational modeling and electron cryotomography
Source: Nat Commun. 2020 Jul 28;11:3765. doi: 10.1038/s41467-020-17553-2 (PMC7387542; doi:10.1038/s41467-020-17553-2)
Supplement: Supplementary file 10 — Supplementary Code [file 41467_2020_17553_MOESM10_ESM.zip › BD_MT_model/Demo/Demo3/start_snapshot_demo3.txt]

snapshot 0 started
proto 0 z_angle 0.000000 iteration 0
	proto 0 mono 6
		y_rot -0.05468312 z_rot 0.00000000 type D
		center x 8.09830856 y 0.00000000 z 23.87363815
		radii 8.09830856
		right force point x 7.65853961 y 1.88942484 z 23.38714352
		left force point x 7.60806693 y -1.88942484 z 24.30922615
		up force point x 7.98899682 y 0.00000000 z 25.87064865
		down force point x 8.20762030 y 0.00000000 z 21.87662765
	proto 0 mono 7
		y_rot 0.04842326 z_rot 0.00000000 type D
		center x 8.09792233 y 0.00000000 z 27.89492989
		radii 8.09792233
		right force point x 7.61041701 y 1.88942484 z 27.45628160
		left force point x 7.65511662 y -1.88942484 z 28.37866211
		up force point x 8.19473101 y 0.00000000 z 29.89258553
		down force point x 8.00111365 y 0.00000000 z 25.89727424
	proto 0 mono 8
		y_rot -0.02981799 z_rot 0.00000000 type D
		center x 8.18259499 y 0.00000000 z 31.88604451
		radii 8.18259499
		right force point x 7.73086647 y 1.88942484 z 31.41063405
		left force point x 7.70333474 y -1.88942484 z 32.33368653
		up force point x 8.12296785 y 0.00000000 z 33.88515547
		down force point x 8.24222212 y 0.00000000 z 29.88693356
	proto 0 mono 9
		y_rot -0.01016927 z_rot 0.00000000 type D
		center x 8.12891357 y 0.00000000 z 35.86721757
		radii 8.12891357
		right force point x 7.66793165 y 1.88942484 z 35.40077420
		left force point x 7.65854086 y -1.88942484 z 36.32418942
		up force point x 8.10857539 y 0.00000000 z 37.86711416
		down force point x 8.14925176 y 0.00000000 z 33.86732099
	proto 0 mono 10
		y_rot -0.00510959 z_rot 0.00000000 type D
		center x 8.13124532 y 0.00000000 z 39.83933244
		radii 8.13124532
		right force point x 7.66790925 y 1.88942484 z 39.37522744
		left force point x 7.66319075 y -1.88942484 z 40.29867836
		up force point x 8.12102618 y 0.00000000 z 41.83930633
		down force point x 8.14146446 y 0.00000000 z 37.83935854
	proto 0 mono 11
		y_rot 0.01726145 z_rot 0.00000000 type D
		center x 8.12416478 y 0.00000000 z 43.82354378
		radii 8.12416478
		right force point x 7.65056300 y 1.88942484 z 43.36991937
		left force point x 7.66650252 y -1.88942484 z 44.29324477
		up force point x 8.15868597 y 0.00000000 z 45.82324583
		down force point x 8.08964359 y 0.00000000 z 41.82384173
	proto 0 mono 12
		y_rot -0.01110192 z_rot 0.00000000 type D
		center x 8.13563904 y 0.00000000 z 47.83168007
		radii 8.13563904
		right force point x 7.67509234 y 1.88942484 z 47.36480696
		left force point x 7.66484034 y -1.88942484 z 48.28821303
		up force point x 8.11343566 y 0.00000000 z 49.83155681
		down force point x 8.15784241 y 0.00000000 z 45.83180332
	proto 0 mono 13
		y_rot 0.00409495 z_rot 0.00000000 type D
		center x 8.14410964 y 0.00000000 z 51.81961528
		radii 8.14410964
		right force point x 7.67652138 y 1.88942484 z 51.35979468
		left force point x 7.68030291 y -1.88942484 z 52.28324991
		up force point x 8.15229952 y 0.00000000 z 53.81959851
		down force point x 8.13591975 y 0.00000000 z 49.81963205
	proto 0 mono 14
		y_rot -0.00212911 z_rot 0.00000000 type D
		center x 8.12688404 y 0.00000000 z 55.81143787
		radii 8.12688404
		right force point x 7.66216678 y 1.88942484 z 55.34871590
		left force point x 7.66020062 y -1.88942484 z 56.27217679
		up force point x 8.12262582 y 0.00000000 z 57.81143334
		down force point x 8.13114226 y 0.00000000 z 53.81144241
	proto 0 mono 15
		y_rot 0.01645791 z_rot 0.00000000 type D
		center x 8.11355912 y 0.00000000 z 59.80530593
		radii 8.11355912
		right force point x 7.64032200 y 1.88942484 z 59.35130110
		left force point x 7.65551958 y -1.88942484 z 60.27463901
		up force point x 8.14647345 y 0.00000000 z 61.80503508
		down force point x 8.08064478 y 0.00000000 z 57.80557679
	proto 0 mono 16
		y_rot -0.01823061 z_rot 0.00000000 type D
		center x 8.13009903 y 0.00000000 z 63.81953091
		radii 8.13009903
		right force point x 7.67289220 y 1.88942484 z 63.34938659
		left force point x 7.65605784 y -1.88942484 z 64.27269612
		up force point x 8.09363982 y 0.00000000 z 65.81919856
		down force point x 8.16655824 y 0.00000000 z 61.81986325
	proto 0 mono 17
		y_rot -0.02282000 z_rot 0.00000000 type D
		center x 8.09952915 y 0.00000000 z 67.82225795
		radii 8.09952915
		right force point x 7.64448480 y 1.88942484 z 67.35002030
		left force point x 7.62341321 y -1.88942484 z 68.27324284
		up force point x 8.05389312 y 0.00000000 z 69.82173722
		down force point x 8.14516518 y 0.00000000 z 65.82277868
	proto 0 mono 18
		y_rot 0.08846040 z_rot 0.00000000 type D
		center x 8.20931486 y 0.00000000 z 71.80960414
		radii 8.20931486
		right force point x 7.70464268 y 1.88942484 z 71.39082047
		left force point x 7.78622609 y -1.88942484 z 72.31067265
		up force point x 8.38600500 y 0.00000000 z 73.80178400
		down force point x 8.03262472 y 0.00000000 z 69.81742428
	proto 0 mono 19
		y_rot 0.41071405 z_rot 0.00000000 type D
		center x 9.17827988 y 0.00000000 z 75.70377995
		radii 9.17827988
		right force point x 8.56695528 y 1.88942484 z 75.46638577
		left force point x 8.93566090 y -1.88942484 z 76.31304983
		up force point x 9.97680808 y 0.00000000 z 77.53745187
		down force point x 8.37975168 y 0.00000000 z 73.87010803
proto 1 z_angle -0.483322 iteration 0
	proto 1 mono 6
		y_rot -0.02123189 z_rot -0.48332196 type D
		center x 7.19815766 y -3.77788474 z 24.78679085
		radii 8.12932265
		right force point x 7.67263189 y -1.89306422 z 24.31527645
		left force point x 5.89915310 y -5.22995834 z 25.23853129
		up force point x 7.16056067 y -3.75815232 z 26.78634007
		down force point x 7.23575464 y -3.79761716 z 22.78724162
	proto 1 mono 7
		y_rot -0.00523663 z_rot -0.48332196 type D
		center x 7.17236943 y -3.76435003 z 28.75499725
		radii 8.10019842
		right force point x 7.64021747 y -1.87605182 z 28.29083340
		left force point x 5.87981649 y -5.21980970 z 29.21428372
		up force point x 7.16309586 y -3.75948289 z 30.75496983
		down force point x 7.18164300 y -3.76921718 z 26.75502468
	proto 1 mono 8
		y_rot 0.00865417 z_rot -0.48332196 type D
		center x 7.21111422 y -3.78468487 z 32.75504904
		radii 8.14395530
		right force point x 7.67329295 y -1.89341117 z 32.29736505
		left force point x 5.92425017 y -5.24313030 z 33.22079344
		up force point x 7.22643980 y -3.79272835 z 34.75497415
		down force point x 7.19578865 y -3.77664139 z 30.75512393
	proto 1 mono 9
		y_rot -0.00802384 z_rot -0.48332196 type D
		center x 7.20306937 y -3.78046260 z 36.77665648
		radii 8.13486974
		right force point x 7.67206453 y -1.89276645 z 36.31120319
		left force point x 5.90938454 y -5.23532821 z 37.23463644
		up force point x 7.18886000 y -3.77300495 z 38.77659210
		down force point x 7.21727873 y -3.78792025 z 34.77672087
	proto 1 mono 10
		y_rot -0.00279882 z_rot -0.48332196 type D
		center x 7.21000470 y -3.78410255 z 40.75555635
		radii 8.14270224
		right force point x 7.67685202 y -1.89527912 z 40.29252326
		left force point x 5.91844440 y -5.24008319 z 41.21598262
		up force point x 7.20504825 y -3.78150120 z 42.75554852
		down force point x 7.21496115 y -3.78670389 z 38.75556419
	proto 1 mono 11
		y_rot -0.01225461 z_rot -0.48332196 type D
		center x 7.18967600 y -3.77343322 z 44.74510129
		radii 8.11974379
		right force point x 7.66041848 y -1.88665413 z 44.27769762
		left force point x 5.89427923 y -5.22740033 z 45.20109126
		up force point x 7.16797471 y -3.76204350 z 46.74495111
		down force point x 7.21137729 y -3.78482294 z 42.74525146
	proto 1 mono 12
		y_rot 0.00448879 z_rot -0.48332196 type D
		center x 7.19675779 y -3.77715003 z 48.73952039
		radii 8.12774169
		right force point x 7.66062817 y -1.88676419 z 48.27988398
		left force point x 5.90817951 y -5.23469576 z 49.20333766
		up force point x 7.20470702 y -3.78132211 z 50.73950024
		down force point x 7.18880856 y -3.77297795 z 46.73954054
	proto 1 mono 13
		y_rot -0.00099744 z_rot -0.48332196 type D
		center x 7.21154122 y -3.78490897 z 52.73502212
		radii 8.14443753
		right force point x 7.67765065 y -1.89569827 z 52.27282635
		left force point x 5.92071598 y -5.24127541 z 53.19628887
		up force point x 7.20977483 y -3.78398190 z 54.73502113
		down force point x 7.21330760 y -3.78583604 z 50.73502312
	proto 1 mono 14
		y_rot -0.01443213 z_rot -0.48332196 type D
		center x 7.18916335 y -3.77316416 z 56.72175284
		radii 8.11916482
		right force point x 7.66080799 y -1.88685856 z 56.25334861
		left force point x 5.89288838 y -5.22667036 z 57.17671541
		up force point x 7.16360621 y -3.75975074 z 58.72154455
		down force point x 7.21472049 y -3.78657758 z 54.72196112
	proto 1 mono 15
		y_rot 0.00750111 z_rot -0.48332196 type D
		center x 7.18442029 y -3.77067481 z 60.72311673
		radii 8.11380820
		right force point x 7.64706658 y -1.87964651 z 60.26489147
		left force point x 5.89708100 y -5.22887081 z 61.18832847
		up force point x 7.19770397 y -3.77764662 z 62.72306046
		down force point x 7.17113662 y -3.76370300 z 58.72317299
	proto 1 mono 16
		y_rot -0.00666716 z_rot -0.48332196 type D
		center x 7.19573553 y -3.77661351 z 64.73498743
		radii 8.12658719
		right force point x 7.66417192 y -1.88862409 z 64.27016132
		left force point x 5.90260125 y -5.23176807 z 65.19360377
		up force point x 7.18392867 y -3.77041679 z 66.73494298
		down force point x 7.20754239 y -3.78281022 z 62.73503188
	proto 1 mono 17
		y_rot 0.00470486 z_rot -0.48332196 type D
		center x 7.15391515 y -3.75466448 z 68.74534053
		radii 8.07935687
		right force point x 7.61769761 y -1.86423249 z 68.28580520
		left force point x 5.86542562 y -5.21225679 z 69.20925795
		up force point x 7.16224701 y -3.75903738 z 70.74531839
		down force point x 7.14558329 y -3.75029158 z 66.74536266
proto 2 z_angle -0.966644 iteration 0
	proto 2 mono 6
		y_rot -0.04309311 z_rot -0.96664387 type D
		center x 4.61883851 y -6.69154248 z 25.68177986
		radii 8.13083083
		right force point x 5.92080123 y -5.25168809 z 25.20041472
		left force point x 2.78826988 y -7.36557903 z 26.12302038
		up force point x 4.56989431 y -6.62063456 z 27.67992313
		down force point x 4.66778272 y -6.76245040 z 23.68363659
	proto 2 mono 7
		y_rot 0.03276345 z_rot -0.96664387 type D
		center x 4.61057452 y -6.67957002 z 29.70509911
		radii 8.11628320
		right force point x 5.89254198 y -5.21074749 z 29.25887067
		left force point x 2.79979390 y -7.38227446 z 30.18183805
		up force point x 4.64779138 y -6.73348795 z 31.70402576
		down force point x 4.57335765 y -6.62565208 z 27.70617245
	proto 2 mono 8
		y_rot -0.00321745 z_rot -0.96664387 type D
		center x 4.62762882 y -6.70427743 z 33.70084598
		radii 8.14630495
		right force point x 5.91889168 y -5.24892163 z 33.23761852
		left force point x 2.80727158 y -7.39310775 z 34.16107671
		up force point x 4.62397338 y -6.69898162 z 35.70083563
		down force point x 4.63128425 y -6.70957324 z 31.70085633
	proto 2 mono 9
		y_rot 0.01967154 z_rot -0.96664387 type D
		center x 4.61757546 y -6.68971264 z 37.68099036
		radii 8.12860740
		right force point x 5.90288485 y -5.22573172 z 37.22850868
		left force point x 2.80327134 y -7.38731239 z 38.15179299
		up force point x 4.63992343 y -6.72208926 z 39.68060341
		down force point x 4.59522749 y -6.65733601 z 35.68137732
	proto 2 mono 10
		y_rot -0.01250726 z_rot -0.96664387 type D
		center x 4.63594282 y -6.71632235 z 41.69447645
		radii 8.16094062
		right force point x 5.92966158 y -5.26452452 z 41.22695658
		left force point x 2.81316833 y -7.40165067 z 42.15034733
		up force point x 4.62173332 y -6.69573633 z 43.69432002
		down force point x 4.65015232 y -6.73690836 z 39.69463288
	proto 2 mono 11
		y_rot 0.00682628 z_rot -0.96664387 type D
		center x 4.60293511 y -6.66850243 z 45.66524460
		radii 8.10283507
		right force point x 5.89156838 y -5.20933699 z 45.20670285
		left force point x 2.78521706 y -7.36115626 z 46.13014431
		up force point x 4.61069059 y -6.67973817 z 47.66519800
		down force point x 4.59517964 y -6.65726668 z 43.66529120
	proto 2 mono 12
		y_rot 0.01657890 z_rot -0.96664387 type D
		center x 4.62283554 y -6.69733318 z 49.65972206
		radii 8.13786705
		right force point x 5.90894115 y -5.23450578 z 49.20577448
		left force point x 2.80770554 y -7.39373645 z 50.12911055
		up force point x 4.64167046 y -6.72462026 z 51.65944720
		down force point x 4.60400063 y -6.67004610 z 47.65999691
	proto 2 mono 13
		y_rot -0.02624532 z_rot -0.96664387 type D
		center x 4.61717085 y -6.68912646 z 53.67130371
		radii 8.12789515
		right force point x 5.91456273 y -5.24265005 z 53.19751016
		left force point x 2.79086409 y -7.36933739 z 54.12065510
		up force point x 4.58735620 y -6.64593247 z 55.67061493
		down force point x 4.64698551 y -6.73232045 z 51.67199248
	proto 2 mono 14
		y_rot 0.00678534 z_rot -0.96664387 type D
		center x 4.60503510 y -6.67154479 z 57.66078418
		radii 8.10653182
		right force point x 5.89367904 y -5.21239481 z 57.20222323
		left force point x 2.78730623 y -7.36418295 z 58.12566495
		up force point x 4.61274407 y -6.68271315 z 59.66073813
		down force point x 4.59732614 y -6.66037643 z 55.66083022
	proto 2 mono 15
		y_rot -0.00251822 z_rot -0.96664387 type D
		center x 4.61647751 y -6.68812197 z 61.65504841
		radii 8.12667460
		right force point x 5.90755644 y -5.23249969 z 61.19214565
		left force point x 2.79630314 y -7.37721723 z 62.11560570
		up force point x 4.61361649 y -6.68397708 z 63.65504207
		down force point x 4.61933852 y -6.69226687 z 59.65505475
	proto 2 mono 16
		y_rot -0.00847764 z_rot -0.96664387 type D
		center x 4.60878297 y -6.67697451 z 65.65439542
		radii 8.11312942
		right force point x 5.90143366 y -5.22362931 z 65.18873253
		left force point x 2.78705418 y -7.36381779 z 66.11216232
		up force point x 4.59915139 y -6.66302076 z 67.65432355
		down force point x 4.61841455 y -6.69092826 z 63.65446729
	proto 2 mono 17
		y_rot 0.06893012 z_rot -0.96664387 type D
		center x 4.61383267 y -6.68429026 z 69.63977276
		radii 8.12201872
		right force point x 5.88681288 y -5.20244746 z 69.21121321
		left force point x 2.81301181 y -7.40142391 z 70.13248320
		up force point x 4.69208421 y -6.79765719 z 71.63502328
		down force point x 4.53558112 y -6.57092333 z 67.64452224
proto 3 z_angle -1.449966 iteration 0
	proto 3 mono 6
		y_rot 0.00444744 z_rot -1.44996583 type D
		center x 0.97412285 y -8.02262305 z 26.60835457
		radii 8.08154663
		right force point x 2.79339058 y -7.33053816 z 26.14869882
		left force point x -0.95741199 y -7.79010527 z 27.07215266
		up force point x 0.97519500 y -8.03145305 z 28.60833479
		down force point x 0.97305069 y -8.01379305 z 24.60837435
	proto 3 mono 7
		y_rot 0.02951932 z_rot -1.44996583 type D
		center x 0.97933256 y -8.06552887 z 30.56939507
		radii 8.12476758
		right force point x 2.79722904 y -7.36215071 z 30.12160993
		left force point x -0.95078322 y -7.84469804 z 31.04467059
		up force point x 0.98644784 y -8.12412854 z 32.56852374
		down force point x 0.97221727 y -8.00692920 z 28.57026639
	proto 3 mono 8
		y_rot -0.00903429 z_rot -1.44996583 type D
		center x 0.98121981 y -8.08107177 z 34.60456933
		radii 8.14042463
		right force point x 2.80123960 y -7.39518066 z 34.13864946
		left force point x -0.95106362 y -7.84238878 z 35.06207475
		up force point x 0.97904191 y -8.06313517 z 36.60448772
		down force point x 0.98339770 y -8.09900836 z 32.60465095
	proto 3 mono 9
		y_rot 0.01055786 z_rot -1.44996583 type D
		center x 0.98040780 y -8.07438432 z 38.61090521
		radii 8.13368807
		right force point x 2.79933804 y -7.37951990 z 38.15411618
		left force point x -0.95078439 y -7.84468845 z 39.07752769
		up force point x 0.98295298 y -8.09534570 z 40.61079374
		down force point x 0.97786263 y -8.05342294 z 36.61101668
	proto 3 mono 10
		y_rot -0.01610842 z_rot -1.44996583 type D
		center x 0.98095820 y -8.07891728 z 42.60215008
		radii 8.13825433
		right force point x 2.80137668 y -7.39630956 z 42.13297711
		left force point x -0.95171391 y -7.83703314 z 43.05632027
		up force point x 0.97707506 y -8.04693672 z 44.60189060
		down force point x 0.98484135 y -8.11089785 z 40.60240956
	proto 3 mono 11
		y_rot 0.01124341 z_rot -1.44996583 type D
		center x 0.97867163 y -8.06008569 z 46.57330035
		radii 8.11928442
		right force point x 2.79756414 y -7.36491052 z 46.11683401
		left force point x -0.95248198 y -7.83070749 z 47.04023862
		up force point x 0.98138206 y -8.08240809 z 48.57317394
		down force point x 0.97596120 y -8.03776329 z 44.57342676
	proto 3 mono 12
		y_rot 0.01184474 z_rot -1.44996583 type D
		center x 0.98307236 y -8.09632892 z 50.57464937
		radii 8.15579384
		right force point x 2.80193179 y -7.40088134 z 50.11846625
		left force point x -0.94804740 y -7.86722953 z 51.04186445
		up force point x 0.98592774 y -8.11984513 z 52.57450907
		down force point x 0.98021697 y -8.07281271 z 48.57478966
	proto 3 mono 13
		y_rot 0.01276801 z_rot -1.44996583 type D
		center x 0.97921556 y -8.06456535 z 54.56349034
		radii 8.12379698
		right force point x 2.79802425 y -7.36869986 z 54.10774240
		left force point x -0.95185218 y -7.83589438 z 55.03113011
		up force point x 0.98229351 y -8.08991449 z 56.56332732
		down force point x 0.97613762 y -8.03921620 z 52.56365336
	proto 3 mono 14
		y_rot -0.00428470 z_rot -1.44996583 type D
		center x 0.97824146 y -8.05654289 z 58.58612155
		radii 8.11571560
		right force point x 2.79799515 y -7.36846017 z 58.12239892
		left force point x -0.95377940 y -7.82002228 z 59.04585342
		up force point x 0.97720854 y -8.04803599 z 60.58610320
		down force point x 0.97927439 y -8.06504979 z 56.58613991
	proto 3 mono 15
		y_rot 0.01204875 z_rot -1.44996583 type D
		center x 0.97813339 y -8.05565287 z 62.56396941
		radii 8.11481905
		right force point x 2.79698161 y -7.36011292 z 62.10788242
		left force point x -0.95297488 y -7.82664812 z 63.03127837
		up force point x 0.98103795 y -8.07957409 z 64.56382424
		down force point x 0.97522883 y -8.03173166 z 60.56411458
	proto 3 mono 16
		y_rot -0.01839580 z_rot -1.44996583 type D
		center x 0.97721052 y -8.04805235 z 66.58796362
		radii 8.10716270
		right force point x 2.79775850 y -7.36651117 z 66.11774379
		left force point x -0.95558666 y -7.80513816 z 67.04105052
		up force point x 0.97277604 y -8.01153107 z 68.58762522
		down force point x 0.98164501 y -8.08457363 z 64.58830201
	proto 3 mono 17
		y_rot 0.05093486 z_rot -1.44996583 type D
		center x 0.98801698 y -8.13705156 z 70.59560617
		radii 8.19681558
		right force point x 2.80477090 y -7.42426354 z 70.15818368
		left force point x -0.94085954 y -7.92642688 z 71.08044902
		up force point x 1.00029071 y -8.23813482 z 72.59301237
		down force point x 0.97574325 y -8.03596829 z 68.59819997
	proto 3 mono 18
		y_rot 0.27191518 z_rot -1.44996583 type D
		center x 1.06176347 y -8.74440853 z 74.49080641
		radii 8.80863339
		right force point x 2.86839285 y -7.94823735 z 74.17111629
		left force point x -0.85300918 y -8.64993970 z 75.06064965
		up force point x 1.12651017 y -9.27764555 z 76.41732299
		down force point x 0.99701677 y -8.21117150 z 72.56428983
	proto 3 mono 19
		y_rot 0.44045756 z_rot -1.44996583 type D
		center x 1.23293536 y -10.15413578 z 78.15873322
		radii 10.22871463
		right force point x 3.03407874 y -9.31278342 z 77.93962430
		left force point x -0.66976098 y -10.15912434 z 78.77494890
		up force point x 1.33571781 y -11.00062538 z 79.96784657
		down force point x 1.13015291 y -9.30764617 z 76.34961987
	proto 3 mono 20
		y_rot 0.64866177 z_rot -1.44996583 type D
		center x 1.48189682 y -12.20451773 z 81.55685762
		radii 12.29415598
		right force point x 3.27919007 y -11.33145672 z 81.47024682
		left force point x -0.40486219 y -12.34076208 z 82.20614797
		up force point x 1.62753419 y -13.40394933 z 83.15064356
		down force point x 1.33625944 y -11.00508613 z 79.96307169
	proto 3 mono 21
		y_rot 0.92149815 z_rot -1.44996583 type D
		center x 1.82879914 y -15.06151527 z 84.36513644
		radii 15.17213725
		right force point x 3.62617759 y -14.18915588 z 84.45689591
		left force point x -0.03645976 y -15.37482890 z 85.01524706
		up force point x 2.02081609 y -16.64291706 z 85.57439153
		down force point x 1.63678219 y -13.48011348 z 83.15588135
proto 4 z_angle -1.933288 iteration 0
	proto 4 mono 6
		y_rot 0.00811806 z_rot -1.93328774 type D
		center x -2.89495880 y -7.63338009 z 27.55368996
		radii 8.16390091
		right force point x -0.96185215 y -7.86445052 z 27.09575423
		left force point x -4.49779639 y -6.53146160 z 28.01918678
		up force point x -2.90071614 y -7.64856096 z 29.55362405
		down force point x -2.88920146 y -7.61819922 z 25.55375586
	proto 4 mono 7
		y_rot -0.01293808 z_rot -1.93328774 type D
		center x -2.88518908 y -7.60761946 z 31.53225708
		radii 8.13634991
		right force point x -0.95553830 y -7.84780228 z 31.06453912
		left force point x -4.48458756 y -6.49663277 z 31.98792481
		up force point x -2.87601353 y -7.58342550 z 33.53208969
		down force point x -2.89436464 y -7.63181341 z 29.53242447
	proto 4 mono 8
		y_rot 0.00904839 z_rot -1.93328774 type D
		center x -2.89168045 y -7.62473579 z 35.53200003
		radii 8.15465583
		right force point x -0.95842280 y -7.85540806 z 35.07450123
		left force point x -4.49467168 y -6.52322241 z 35.99792641
		up force point x -2.89809757 y -7.64165634 z 37.53191816
		down force point x -2.88526333 y -7.60781523 z 33.53208190
	proto 4 mono 9
		y_rot -0.02601886 z_rot -1.93328774 type D
		center x -2.88715349 y -7.61279918 z 39.51239095
		radii 8.14188963
		right force point x -0.95968611 y -7.85873915 z 39.03870009
		left force point x -4.48445272 y -6.49627722 z 39.96185050
		up force point x -2.86870275 y -7.56414855 z 41.51171400
		down force point x -2.90560424 y -7.66144982 z 37.51306789
	proto 4 mono 10
		y_rot 0.01861680 z_rot -1.93328774 type D
		center x -2.88287948 y -7.60152952 z 43.51993129
		radii 8.12983673
		right force point x -0.94807718 y -7.82812890 z 43.06694919
		left force point x -4.48745907 y -6.50420430 z 43.99025214
		up force point x -2.89608193 y -7.63634154 z 45.51958472
		down force point x -2.86967702 y -7.56671751 z 41.52027787
	proto 4 mono 11
		y_rot -0.01392645 z_rot -1.93328774 type D
		center x -2.88200458 y -7.59922262 z 47.50681143
		radii 8.12736950
		right force point x -0.95251781 y -7.83983789 z 47.03863936
		left force point x -4.48124344 y -6.48781505 z 47.96201278
		up force point x -2.87212813 y -7.57318055 z 49.50661749
		down force point x -2.89188104 y -7.62526470 z 45.50700537
	proto 4 mono 12
		y_rot 0.02489835 z_rot -1.93328774 type D
		center x -2.89886224 y -7.64367261 z 51.49298319
		radii 8.17490876
		right force point x -0.96305426 y -7.86762023 z 51.04298881
		left force point x -4.50449264 y -6.54911816 z 51.96616556
		up force point x -2.91651856 y -7.69022852 z 53.49236329
		down force point x -2.88120591 y -7.59711670 z 49.49360308
	proto 4 mono 13
		y_rot -0.01841196 z_rot -1.93328774 type D
		center x -2.88808281 y -7.61524958 z 55.51402296
		radii 8.14451033
		right force point x -0.95934234 y -7.85783269 z 55.04379575
		left force point x -4.48659931 y -6.50193733 z 55.96710220
		up force point x -2.87502560 y -7.58082056 z 57.51368397
		down force point x -2.90114001 y -7.64967860 z 53.51436195
	proto 4 mono 14
		y_rot -0.00002544 z_rot -1.93328774 type D
		center x -2.87571859 y -7.58264781 z 59.51786160
		radii 8.10964273
		right force point x -0.94393983 y -7.81721962 z 59.05611826
		left force point x -4.47721740 y -6.47719925 z 59.97958124
		up force point x -2.87570054 y -7.58260023 z 61.51786160
		down force point x -2.87573663 y -7.58269539 z 57.51786160
	proto 4 mono 15
		y_rot 0.04638379 z_rot -1.93328774 type D
		center x -2.89187285 y -7.62524311 z 63.49999555
		radii 8.15519841
		right force point x -0.95267575 y -7.84025433 z 63.06035392
		left force point x -4.50114524 y -6.54029179 z 63.98282368
		up force point x -2.92475689 y -7.71195121 z 65.49784448
		down force point x -2.85898881 y -7.53853502 z 61.50214662
	proto 4 mono 16
		y_rot 0.25943402 z_rot -1.93328774 type D
		center x -3.10877095 y -8.19715647 z 67.43501925
		radii 8.76685981
		right force point x -1.14051157 y -8.33553678 z 67.10820749
		left force point x -4.75780309 y -7.21704301 z 68.00076708
		up force point x -3.29070703 y -8.67688255 z 69.36808990
		down force point x -2.92683487 y -7.71743039 z 65.50194860
	proto 4 mono 17
		y_rot 0.42656700 z_rot -1.93328774 type D
		center x -3.60282954 y -9.49988211 z 71.16259799
		radii 10.16012504
		right force point x -1.61810071 y -9.59483600 z 70.93492453
		left force point x -5.28687433 y -8.61208940 z 71.77563738
		up force point x -3.89626354 y -10.27360409 z 72.98338100
		down force point x -3.30939554 y -8.72616013 z 69.34181497
	proto 4 mono 18
		y_rot 0.46691958 z_rot -1.93328774 type D
		center x -4.22039125 y -11.12825872 z 74.80001523
		radii 11.90167402
		right force point x -2.23258300 y -11.21509288 z 74.59733765
		left force point x -5.91327300 y -10.26376721 z 75.42195235
		up force point x -4.53963329 y -11.97003092 z 76.58593350
		down force point x -3.90114921 y -10.28648652 z 73.01409695
	proto 4 mono 19
		y_rot 0.61421389 z_rot -1.93328774 type D
		center x -4.92694229 y -12.99128098 z 78.26665432
		radii 13.89417655
		right force point x -2.93098100 y -13.05661732 z 78.15770629
		left force point x -6.65298999 y -12.21424087 z 78.91238494
		up force point x -5.33567137 y -14.06901115 z 79.90110782
		down force point x -4.51821321 y -11.91355082 z 76.63220083
	proto 4 mono 20
		y_rot 0.75892253 z_rot -1.93328774 type D
		center x -5.81781860 y -15.34032907 z 81.37747540
		radii 16.40648376
		right force point x -3.81868304 y -15.39729555 z 81.36292104
		left force point x -7.57731034 y -14.65147368 z 82.03296534
		up force point x -6.30585419 y -16.62717336 z 82.82863116
		down force point x -5.32978300 y -14.05348479 z 79.92631964
	proto 4 mono 21
		y_rot 0.88716756 z_rot -1.93328774 type D
		center x -6.84255414 y -18.04233500 z 84.07929902
		radii 19.29627942
		right force point x -4.84466777 y -18.10259534 z 84.14871627
		left force point x -8.63183222 y -17.43201976 z 84.73198519
		up force point x -7.39239438 y -19.49214477 z 85.34252004
		down force point x -6.29271389 y -16.59252523 z 82.81607800
	proto 4 mono 22
		y_rot 1.06594335 z_rot -1.93328774 type D
		center x -8.01008628 y -21.12086470 z 86.28114610
		radii 22.58876729
		right force point x -6.02026273 y -21.20238493 z 86.46541948
		left force point x -9.84016044 y -20.61811988 z 86.91207891
		up force point x -8.63081894 y -22.75760243 z 87.24850362
		down force point x -7.38935363 y -19.48412697 z 85.31378857
	proto 4 mono 23
		y_rot 1.30088082 z_rot -1.93328774 type D
		center x -9.33054210 y -24.60262105 z 87.76791956
		radii 26.31250612
		right force point x -7.36206054 y -24.74041549 z 88.09363881
		left force point x -11.21095452 y -24.23260732 z 88.33988021
		up force point x -10.01407374 y -26.40494610 z 88.30121956
		down force point x -8.64701047 y -22.80029599 z 87.23461956
proto 5 z_angle -2.416610 iteration 0
	proto 5 mono 6
		y_rot -0.01404934 z_rot -2.41660976 type D
		center x -6.09632313 y -5.40087067 z 28.45159912
		radii 8.14460310
		right force point x -4.49971008 y -6.51064040 z 27.98337062
		left force point x -6.99583995 y -3.67352762 z 28.90674246
		up force point x -6.07529165 y -5.38223841 z 30.45140174
		down force point x -6.11735460 y -5.41950293 z 26.45179650
	proto 5 mono 7
		y_rot 0.04220707 z_rot -2.41660976 type D
		center x -6.09805078 y -5.40240124 z 32.44309998
		radii 8.14691122
		right force point x -4.48227543 y -6.49519465 z 32.00142976
		left force point x -7.01728199 y -3.69252360 z 32.92407031
		up force point x -6.16121691 y -5.45836155 z 34.44131880
		down force point x -6.03488464 y -5.34644093 z 30.44488115
	proto 5 mono 8
		y_rot -0.03847408 z_rot -2.41660976 type D
		center x -6.09624693 y -5.40080317 z 36.46483605
		radii 8.14450131
		right force point x -4.50829579 y -6.51824668 z 35.98553324
		left force point x -6.98754898 y -3.66618246 z 36.90831282
		up force point x -6.03866461 y -5.34978969 z 38.46335598
		down force point x -6.15382926 y -5.45181666 z 34.46631612
	proto 5 mono 9
		y_rot 0.00952569 z_rot -2.41660976 type D
		center x -6.09139440 y -5.39650420 z 40.43911433
		radii 8.13801839
		right force point x -4.48661518 y -6.49903934 z 39.98183985
		left force point x -6.99904021 y -3.67636280 z 40.90526093
		up force point x -6.10565434 y -5.40913741 z 42.43902359
		down force point x -6.07713445 y -5.38387099 z 38.43920507
	proto 5 mono 10
		y_rot -0.00407434 z_rot -2.41660976 type D
		center x -6.09854833 y -5.40284204 z 44.46631087
		radii 8.14757595
		right force point x -4.49845647 y -6.50952980 z 44.00268579
		left force point x -7.00148097 y -3.67852512 z 44.92614110
		up force point x -6.09244898 y -5.39743848 z 46.46629427
		down force point x -6.10464769 y -5.40824559 z 42.46632747
	proto 5 mono 11
		y_rot 0.00296510 z_rot -2.41660976 type D
		center x -6.07771952 y -5.38438932 z 48.41116626
		radii 8.11974895
		right force point x -4.47519339 y -6.48892051 z 47.95081765
		left force point x -6.98308370 y -3.66222656 z 48.87427657
		up force point x -6.08215834 y -5.38832177 z 50.41115747
		down force point x -6.07328071 y -5.38045687 z 46.41117505
	proto 5 mono 12
		y_rot 0.01540146 z_rot -2.41660976 type D
		center x -6.12377837 y -5.42519390 z 52.39899785
		radii 8.18128293
		right force point x -4.51699412 y -6.52595272 z 51.94449332
		left force point x -7.03348029 y -3.70687405 z 52.86784678
		up force point x -6.14683378 y -5.44561921 z 54.39876065
		down force point x -6.10072296 y -5.40476859 z 50.39923505
	proto 5 mono 13
		y_rot -0.01370169 z_rot -2.41660976 type D
		center x -6.08194169 y -5.38812983 z 56.44438835
		radii 8.12538970
		right force point x -4.48520682 y -6.49779164 z 55.97631951
		left force point x -6.98157697 y -3.66089172 z 56.89969580
		up force point x -6.06143060 y -5.36995859 z 58.44420062
		down force point x -6.10245277 y -5.40630107 z 54.44457608
	proto 5 mono 14
		y_rot -0.00151127 z_rot -2.41660976 type D
		center x -6.07198165 y -5.37930601 z 60.43872622
		radii 8.11208322
		right force point x -4.47100146 y -6.48520679 z 59.97629146
		left force point x -6.97579760 y -3.65577165 z 60.89975338
		up force point x -6.06971924 y -5.37730169 z 62.43872394
		down force point x -6.07424405 y -5.38131032 z 58.43872851
	proto 5 mono 15
		y_rot 0.03457026 z_rot -2.41660976 type D
		center x -6.10599594 y -5.40944004 z 64.41748921
		radii 8.15752585
		right force point x -4.49275585 y -6.50447949 z 63.97212981
		left force point x -7.02248757 y -3.69713535 z 64.89504103
		up force point x -6.15773806 y -5.45527955 z 66.41629422
		down force point x -6.05425383 y -5.36360053 z 62.41868419
proto 6 z_angle -2.899932 iteration 0
	proto 6 mono 6
		y_rot -0.02117420 z_rot -2.89993167 type D
		center x -7.93866869 y -1.95670619 z 29.39464188
		radii 8.17625585
		right force point x -7.04392410 y -3.68214268 z 28.92315377
		left force point x -7.92927809 y -0.00842037 z 29.84640974
		up force point x -7.89755393 y -1.94657231 z 31.39419355
		down force point x -7.97978345 y -1.96684007 z 27.39509021
	proto 6 mono 7
		y_rot -0.01411703 z_rot -2.89993167 type D
		center x -7.90511079 y -1.94843491 z 33.42084122
		radii 8.14169363
		right force point x -7.00714656 y -3.67307783 z 32.95258164
		left force point x -7.89882721 y -0.00091491 z 33.87595259
		up force point x -7.87769807 y -1.94167828 z 35.42064193
		down force point x -7.93252351 y -1.95519154 z 31.42104050
	proto 6 mono 8
		y_rot 0.01724577 z_rot -2.89993167 type D
		center x -7.90269378 y -1.94783917 z 37.41335459
		radii 8.13920429
		right force point x -6.99069193 y -3.66902213 z 36.95972275
		left force point x -7.91049219 y -0.00379007 z 37.88304840
		up force point x -7.93618140 y -1.95609313 z 39.41305718
		down force point x -7.86920616 y -1.93958521 z 35.41365200
	proto 6 mono 9
		y_rot -0.00091087 z_rot -2.89993167 type D
		center x -7.91120166 y -1.94993617 z 41.36820933
		radii 8.14796679
		right force point x -7.00727226 y -3.67310881 z 40.90605384
		left force point x -7.91079351 y -0.00386433 z 41.82951643
		up force point x -7.90943284 y -1.94950020 z 43.36820850
		down force point x -7.91297047 y -1.95037214 z 39.36821016
	proto 6 mono 10
		y_rot -0.01886092 z_rot -2.89993167 type D
		center x -7.87282256 y -1.94047657 z 45.38164013
		radii 8.10843908
		right force point x -6.97702016 y -3.66565234 z 44.91120773
		left force point x -7.86444788 y 0.00755884 z 45.83450646
		up force point x -7.83619901 y -1.93144968 z 47.38128440
		down force point x -7.90944610 y -1.94950346 z 43.38199585
	proto 6 mono 11
		y_rot 0.03772577 z_rot -2.89993167 type D
		center x -7.89123006 y -1.94501361 z 49.33077739
		radii 8.12739748
		right force point x -6.97030485 y -3.66399716 z 48.88693921
		left force point x -7.90846081 y -0.00328938 z 49.80974512
		up force point x -7.96447175 y -1.96306607 z 51.32935432
		down force point x -7.81798837 y -1.92696116 z 47.33220045
	proto 6 mono 12
		y_rot -0.02246353 z_rot -2.89993167 type D
		center x -7.92090192 y -1.95232707 z 53.33818627
		radii 8.15795736
		right force point x -7.02674794 y -3.67790913 z 52.86611086
		left force point x -7.91094615 y -0.00390196 z 53.78934085
		up force point x -7.87728404 y -1.94157623 z 55.33768169
		down force point x -7.96451981 y -1.96307792 z 51.33869086
	proto 6 mono 13
		y_rot 0.04868094 z_rot -2.89993167 type D
		center x -7.88438331 y -1.94332604 z 57.33508614
		radii 8.12034582
		right force point x -6.95876530 y -3.66115292 z 56.89656348
		left force point x -7.90673475 y -0.00286394 z 57.81893245
		up force point x -7.97887869 y -1.96661706 z 59.33271677
		down force point x -7.78988793 y -1.92003502 z 55.33745550
	proto 6 mono 14
		y_rot 0.31886150 z_rot -2.89993167 type D
		center x -8.58144087 y -2.11513531 z 61.26226527
		radii 8.83826481
		right force point x -7.55935530 y -3.80918507 z 60.96979901
		left force point x -8.74477354 y -0.20942196 z 61.84671293
		up force point x -9.19019353 y -2.26517937 z 63.16145114
		down force point x -7.97268821 y -1.96509125 z 59.36307939
	proto 6 mono 15
		y_rot 0.42386197 z_rot -2.89993167 type D
		center x -9.92043378 y -2.44516743 z 64.98319941
		radii 10.21733088
		right force point x -8.87172504 y -4.13265517 z 64.75386316
		left force point x -10.14483184 y -0.55450536 z 65.59560647
		up force point x -10.71909892 y -2.64202072 z 66.80621416
		down force point x -9.12176865 y -2.24831415 z 63.16018466
proto 7 z_angle -3.383254 iteration 0
	proto 7 mono 6
		y_rot -0.07025255 z_rot -3.38325357 type D
		center x -7.86689100 y 1.93901404 z 30.34667969
		radii 8.10232988
		right force point x -7.89947559 y 0.00107422 z 29.85339734
		left force point x -6.93219920 y 3.65460446 z 30.77458242
		up force point x -7.73058091 y 1.90541663 z 32.34174630
		down force point x -8.00320110 y 1.97261146 z 28.35161308
	proto 7 mono 7
		y_rot 0.04486120 z_rot -3.38325357 type D
		center x -7.80182227 y 1.92297604 z 34.32238007
		radii 8.03531378
		right force point x -7.78217191 y -0.02783854 z 33.88199804
		left force point x -6.91804454 y 3.65111565 z 34.80453193
		up force point x -7.88890828 y 1.94444082 z 36.32036788
		down force point x -7.71473625 y 1.90151127 z 32.32439226
	proto 7 mono 8
		y_rot -0.01021015 z_rot -3.38325357 type D
		center x -7.89882595 y 1.94688530 z 38.33900951
		radii 8.13522058
		right force point x -7.90342670 y 0.00204808 z 37.87254729
		left force point x -6.98993441 y 3.66883491 z 38.79596213
		up force point x -7.87899937 y 1.94199849 z 40.33890526
		down force point x -7.91865254 y 1.95177211 z 36.33911376
	proto 7 mono 9
		y_rot -0.01057910 z_rot -3.38325357 type D
		center x -7.90734889 y 1.94898602 z 42.28418171
		radii 8.14399859
		right force point x -7.91211677 y 0.00418999 z 41.81754946
		left force point x -6.99829369 y 3.67089529 z 42.74096076
		up force point x -7.88680590 y 1.94392263 z 44.28406980
		down force point x -7.92789188 y 1.95404941 z 40.28429363
	proto 7 mono 10
		y_rot 0.00640039 z_rot -3.38325357 type D
		center x -7.88200844 y 1.94274016 z 46.28946405
		radii 8.11789975
		right force point x -7.87914823 y -0.00393603 z 45.83072267
		left force point x -6.98054923 y 3.66652167 z 46.75416673
		up force point x -7.89443716 y 1.94580356 z 48.28942309
		down force point x -7.86957971 y 1.93967675 z 44.28950502
	proto 7 mono 11
		y_rot 0.00482987 z_rot -3.38325357 type D
		center x -7.90930049 y 1.94946704 z 50.26410189
		radii 8.14600859
		right force point x -7.90714036 y 0.00296341 z 49.80462506
		left force point x -7.00713322 y 3.67307404 z 50.72807727
		up force point x -7.91867950 y 1.95177876 z 52.26407857
		down force point x -7.89992147 y 1.94715532 z 48.26412522
	proto 7 mono 12
		y_rot -0.00018342 z_rot -3.38325357 type D
		center x -7.89363849 y 1.94560671 z 54.26725242
		radii 8.12987786
		right force point x -7.89372063 y -0.00034426 z 53.80543552
		left force point x -6.98921843 y 3.66865844 z 54.72889848
		up force point x -7.89328230 y 1.94551891 z 56.26725239
		down force point x -7.89399468 y 1.94569450 z 52.26725246
	proto 7 mono 13
		y_rot -0.00492608 z_rot -3.38325357 type D
		center x -7.91079938 y 1.94983649 z 58.29889295
		radii 8.14755234
		right force point x -7.91301319 y 0.00441093 z 57.83487300
		left force point x -7.00425862 y 3.67236551 z 58.75832477
		up force point x -7.90123356 y 1.94747872 z 60.29886869
		down force point x -7.92036521 y 1.95219425 z 56.29891722
proto 8 z_angle -3.866576 iteration 0
	proto 8 mono 6
		y_rot -0.04759367 z_rot -3.86657548 type D
		center x -6.06211771 y 5.37056663 z 31.25189972
		radii 8.09890468
		right force point x -6.98329288 y 3.66241123 z 30.76853501
		left force point x -4.44456692 y 6.46178718 z 31.69095229
		up force point x -5.99089585 y 5.30746958 z 33.24963499
		down force point x -6.13333957 y 5.43366368 z 29.25416445
	proto 8 mono 7
		y_rot -0.00925085 z_rot -3.86657548 type D
		center x -6.04119923 y 5.35203448 z 35.24649811
		radii 8.07095789
		right force point x -6.94874906 y 3.63180809 z 34.78047830
		left force point x -4.43651418 y 6.45465307 z 35.70390177
		up force point x -6.02735071 y 5.33976576 z 37.24641253
		down force point x -6.05504776 y 5.36430320 z 33.24658369
	proto 8 mono 8
		y_rot 0.03065888 z_rot -3.86657548 type D
		center x -6.06192679 y 5.37039749 z 39.24051290
		radii 8.09864962
		right force point x -6.95583398 y 3.63808478 z 38.79327405
		left force point x -4.47118217 y 6.48536623 z 39.71630305
		up force point x -6.10781661 y 5.41105232 z 41.23957301
		down force point x -6.01603697 y 5.32974267 z 37.24145279
	proto 8 mono 9
		y_rot -0.02068140 z_rot -3.86657548 type D
		center x -6.08905410 y 5.39443019 z 43.22133146
		radii 8.13489133
		right force point x -7.00061362 y 3.67775607 z 42.75006804
		left force point x -4.48047862 y 6.49360216 z 43.67333353
		up force point x -6.05809581 y 5.36700354 z 45.22090375
		down force point x -6.12001240 y 5.42185684 z 41.22175916
	proto 8 mono 10
		y_rot 0.00807843 z_rot -3.86657548 type D
		center x -6.09125042 y 5.39637596 z 47.20865832
		radii 8.13782558
		right force point x -6.99280759 y 3.67084053 z 46.75070400
		left force point x -4.49255094 y 6.50429731 z 47.67413684
		up force point x -6.10334388 y 5.40708982 z 49.20859306
		down force point x -6.07915697 y 5.38566209 z 45.20872358
	proto 8 mono 11
		y_rot 0.00501840 z_rot -3.86657548 type D
		center x -6.08233359 y 5.38847633 z 51.19717480
		radii 8.12591281
		right force point x -6.98494133 y 3.66387163 z 50.73778620
		left force point x -4.48256956 y 6.49545458 z 51.66123754
		up force point x -6.08984621 y 5.39513193 z 53.19714962
		down force point x -6.07482097 y 5.38182073 z 49.19719999
	proto 8 mono 12
		y_rot 0.00199336 z_rot -3.86657548 type D
		center x -6.09152771 y 5.39662161 z 55.19181740
		radii 8.13819603
		right force point x -6.99517724 y 3.67293986 z 54.73101514
		left force point x -4.49071451 y 6.50267037 z 55.65447628
		up force point x -6.09451181 y 5.39926529 z 57.19181343
		down force point x -6.08854361 y 5.39397794 z 53.19182138
	proto 8 mono 13
		y_rot 0.01223960 z_rot -3.86657548 type D
		center x -6.09396563 y 5.39878143 z 59.20360561
		radii 8.14145307
		right force point x -6.99409947 y 3.67198504 z 58.74760856
		left force point x -4.49671895 y 6.50798984 z 59.67100237
		up force point x -6.11228812 y 5.41501372 z 61.20345581
		down force point x -6.07564315 y 5.38254913 z 57.20375542
	proto 8 mono 14
		y_rot 0.29123468 z_rot -3.86657548 type D
		center x -6.54595268 y 5.79920693 z 63.13209453
		radii 8.74530146
		right force point x -7.36573216 y 4.00122281 z 62.82352575
		left force point x -5.05836570 y 7.00556535 z 63.70810178
		up force point x -6.97580018 y 6.18001852 z 65.04787470
		down force point x -6.11610518 y 5.41839535 z 61.21631436
	proto 8 mono 15
		y_rot 0.53776217 z_rot -3.86657548 type D
		center x -7.73356280 y 6.85133748 z 66.81204961
		radii 10.33193200
		right force point x -8.51007326 y 5.01502037 z 66.65402764
		left force point x -6.35828718 y 8.15719506 z 67.44715035
		up force point x -8.50036017 y 7.53066055 z 68.52976378
		down force point x -6.96676542 y 6.17201441 z 65.09433545
	proto 8 mono 16
		y_rot 0.80456050 z_rot -3.86657548 type D
		center x -9.57647599 y 8.48401580 z 69.91709752
		radii 12.79403832
		right force point x -10.33865771 y 6.63500452 z 69.93246993
		left force point x -8.33086052 y 9.90474223 z 70.57282499
		up force point x -10.65511892 y 9.43960986 z 71.30395347
		down force point x -8.49783307 y 7.52842173 z 68.53024157
	proto 8 mono 17
		y_rot 0.96793722 z_rot -3.86657548 type D
		center x -11.91394659 y 10.55483366 z 72.42435216
		radii 15.91686643
		right force point x -12.68453466 y 8.71326975 z 72.54615702
		left force point x -10.74806601 y 12.04619902 z 73.06976042
		up force point x -13.14707005 y 11.64728550 z 73.55835194
		down force point x -10.68082313 y 9.46238181 z 71.29035238
proto 9 z_angle -4.349898 iteration 0
	proto 9 mono 6
		y_rot -0.00905708 z_rot -4.34989738 type D
		center x -2.86138751 y 7.54485571 z 32.11683655
		radii 8.06922463
		right force point x -4.46437998 y 6.44334582 z 31.65090616
		left force point x -0.92812849 y 7.77552461 z 32.57433126
		up force point x -2.85496423 y 7.52791890 z 34.11675452
		down force point x -2.86781080 y 7.56179251 z 30.11691858
	proto 9 mono 7
		y_rot 0.00585595 z_rot -4.34989738 type D
		center x -2.85112226 y 7.51778847 z 36.18470764
		radii 8.04027622
		right force point x -4.45166907 y 6.40982991 z 35.72571118
		left force point x -0.92030102 y 7.75488527 z 36.64915832
		up force point x -2.85527534 y 7.52873923 z 38.18467335
		down force point x -2.84696919 y 7.50683772 z 34.18474193
	proto 9 mono 8
		y_rot 0.02052018 z_rot -4.34989738 type D
		center x -2.87744288 y 7.58719021 z 40.17991090
		radii 8.11450138
		right force point x -4.47562084 y 6.47298552 z 39.72783223
		left force point x -0.94905435 y 7.83070154 z 40.65110079
		up force point x -2.89199498 y 7.62556092 z 42.17948984
		down force point x -2.86289078 y 7.54881949 z 38.18033197
	proto 9 mono 9
		y_rot -0.00430119 z_rot -4.34989738 type D
		center x -2.89137809 y 7.62393432 z 44.13376443
		radii 8.15379922
		right force point x -4.49358663 y 6.52035741 z 43.67003415
		left force point x -0.95889250 y 7.85664259 z 44.59348859
		up force point x -2.88832765 y 7.61589098 z 46.13374593
		down force point x -2.89442852 y 7.63197766 z 42.13378293
	proto 9 mono 10
		y_rot -0.00422264 z_rot -4.34989738 type D
		center x -2.88611403 y 7.61005416 z 48.13616844
		radii 8.13895439
		right force point x -4.48830966 y 6.50644319 z 47.67247459
		left force point x -0.95364125 y 7.84279620 z 48.59592933
		up force point x -2.88311931 y 7.60215771 z 50.13615061
		down force point x -2.88910876 y 7.61795060 z 46.13618628
	proto 9 mono 11
		y_rot -0.00325343 z_rot -4.34989738 type D
		center x -2.88670031 y 7.61160005 z 52.10969383
		radii 8.14060771
		right force point x -4.48873665 y 6.50756907 z 51.64644966
		left force point x -0.95438562 y 7.84475893 z 52.56990775
		up force point x -2.88439295 y 7.60551603 z 54.10968325
		down force point x -2.88900768 y 7.61768406 z 50.10970442
	proto 9 mono 12
		y_rot -0.00685732 z_rot -4.34989738 type D
		center x -2.88533591 y 7.60800241 z 56.14170847
		radii 8.13676004
		right force point x -4.48796532 y 6.50553524 z 55.67679439
		left force point x -0.95243416 y 7.83961336 z 56.60023566
		up force point x -2.88047266 y 7.59517910 z 58.14166144
		down force point x -2.89019915 y 7.62082572 z 54.14175549
	proto 9 mono 13
		y_rot -0.01790197 z_rot -4.34989738 type D
		center x -2.88649862 y 7.61106822 z 60.14842281
		radii 8.14003892
		right force point x -4.49095883 y 6.51342846 z 59.67842878
		left force point x -0.95181122 y 7.83797082 z 60.60174379
		up force point x -2.87380304 y 7.57759274 z 62.14810234
		down force point x -2.89919419 y 7.64454369 z 58.14874328
	proto 9 mono 14
		y_rot 0.05810896 z_rot -4.34989738 type D
		center x -2.91170422 y 7.67752991 z 64.13124678
		radii 8.21111972
		right force point x -4.50397677 y 6.54775394 z 63.69734083
		left force point x -0.98970904 y 7.93789910 z 64.61924513
		up force point x -2.95289249 y 7.78613441 z 66.12787108
		down force point x -2.87051595 y 7.56892542 z 62.13462248
	proto 9 mono 15
		y_rot 0.22748657 z_rot -4.34989738 type D
		center x -3.10033513 y 8.17490854 z 68.03026527
		radii 8.74306625
		right force point x -4.66916605 y 6.98332209 z 67.68545912
		left force point x -1.20973334 y 8.51805528 z 68.58513029
		up force point x -3.26028296 y 8.59665613 z 69.97873792
		down force point x -2.94038730 y 7.75316094 z 66.08179262
	proto 9 mono 16
		y_rot 0.35538257 z_rot -4.34989738 type D
		center x -3.50416380 y 9.23971678 z 71.87826441
		radii 9.88187888
		right force point x -5.05901511 y 8.01126915 z 71.60742529
		left force point x -1.63967045 y 9.65170580 z 72.47318425
		up force point x -3.75093275 y 9.89039278 z 73.75329130
		down force point x -3.25739484 y 8.58904078 z 70.00323752
	proto 9 mono 17
		y_rot 0.59049607 z_rot -4.34989738 type D
		center x -4.16331443 y 10.97775346 z 75.38525211
		radii 11.74070943
		right force point x -5.70161952 y 9.70567704 z 75.26099816
		left force point x -2.35065736 y 11.52642345 z 76.02808614
		up force point x -4.55818354 y 12.01893730 z 77.04658128
		down force point x -3.76844533 y 9.93656962 z 73.72392295
proto 10 z_angle -4.833219 iteration 0
	proto 10 mono 6
		y_rot -0.00377461 z_rot -4.83321953 type D
		center x 0.96937445 y 7.98351282 z 33.07778931
		radii 8.04214920
		right force point x -0.96219799 y 7.75068546 z 32.61430327
		left force point x 2.78867944 y 7.29173495 z 33.53775967
		up force point x 0.96846450 y 7.97601866 z 35.07777506
		down force point x 0.97028441 y 7.99100698 z 31.07780355
	proto 10 mono 7
		y_rot 0.00515622 z_rot -4.83321953 type D
		center x 0.96865692 y 7.97760337 z 37.04716110
		radii 8.03619635
		right force point x -0.96341223 y 7.74068530 z 36.58783700
		left force point x 2.78845930 y 7.28992192 z 37.51128770
		up force point x 0.96989994 y 7.98784058 z 39.04713452
		down force point x 0.96741390 y 7.96736617 z 35.04718769
	proto 10 mono 8
		y_rot 0.01202862 z_rot -4.83321953 type D
		center x 0.97477339 y 8.02797700 z 41.06918176
		radii 8.08693996
		right force point x -0.95767492 y 7.78793629 z 40.61308528
		left force point x 2.79496156 y 7.34347279 z 41.53648145
		up force point x 0.97767310 y 8.05185825 z 43.06903707
		down force point x 0.97187368 y 8.00409575 z 39.06932644
	proto 10 mono 9
		y_rot -0.00683777 z_rot -4.83321953 type D
		center x 0.98082289 y 8.07779914 z 45.03552390
		radii 8.13712802
		right force point x -0.95057816 y 7.84638332 z 44.57061887
		left force point x 2.79995831 y 7.38462476 z 45.49406026
		up force point x 0.97917450 y 8.06422342 z 47.03547715
		down force point x 0.98247128 y 8.09137486 z 43.03557066
	proto 10 mono 10
		y_rot -0.00663185 z_rot -4.83321953 type D
		center x 0.97983738 y 8.06968271 z 49.06005860
		radii 8.12895198
		right force point x -0.95157521 y 7.83817187 z 48.59524883
		left force point x 2.79898418 y 7.37660207 z 49.51869150
		up force point x 0.97823863 y 8.05651581 z 51.06001462
		down force point x 0.98143613 y 8.08284961 z 47.06010259
	proto 10 mono 11
		y_rot -0.01755409 z_rot -4.83321953 type D
		center x 0.97992334 y 8.07039069 z 53.04320639
		radii 8.12966516
		right force point x -0.95087400 y 7.84394689 z 52.57337150
		left force point x 2.79846973 y 7.37236513 z 53.49669219
		up force point x 0.97569174 y 8.03554028 z 55.04289825
		down force point x 0.98415495 y 8.10524110 z 51.04351453
	proto 10 mono 12
		y_rot 0.01197524 z_rot -4.83321953 type D
		center x 0.98025897 y 8.07315482 z 57.04258007
		radii 8.13244959
		right force point x -0.95218640 y 7.83313827 z 56.58645844
		left force point x 2.80044413 y 7.38862584 z 57.50985521
		up force point x 0.98314581 y 8.09693009 z 59.04243667
		down force point x 0.97737213 y 8.04937954 z 55.04272348
	proto 10 mono 13
		y_rot -0.01229592 z_rot -4.83321953 type D
		center x 0.98076971 y 8.07736116 z 61.05169182
		radii 8.13668683
		right force point x -0.95032465 y 7.84847119 z 60.58426915
		left force point x 2.79960430 y 7.38170921 z 61.50766232
		up force point x 0.97780557 y 8.05294923 z 63.05154063
		down force point x 0.98373386 y 8.10177309 z 59.05184301
	proto 10 mono 14
		y_rot 0.11014706 z_rot -4.83321953 type D
		center x 1.00204583 y 8.25258563 z 65.04844194
		radii 8.31319827
		right force point x -0.93551484 y 7.97044091 z 64.64070056
		left force point x 2.82801858 y 7.61572174 z 65.55856729
		up force point x 1.02854570 y 8.47083163 z 67.03632183
		down force point x 0.97554595 y 8.03433963 z 63.06056206
	proto 10 mono 15
		y_rot 0.36790671 z_rot -4.83321953 type D
		center x 1.12197657 y 9.24030368 z 68.93728217
		radii 9.30817079
		right force point x -0.82606725 y 8.87182243 z 68.67394427
		left force point x 2.96526487 y 8.74604603 z 69.53561120
		up force point x 1.20868179 y 9.95438499 z 70.80344670
		down force point x 1.03527136 y 8.52622236 z 67.07111763
	proto 10 mono 16
		y_rot 0.52741321 z_rot -4.83321953 type D
		center x 1.32887802 y 10.94428953 z 72.52070062
		radii 11.02467188
		right force point x -0.62328840 y 10.54185565 z 72.35610035
		left force point x 3.18403210 y 10.54775535 z 73.15407569
		up force point x 1.45021024 y 11.94354979 z 74.24892440
		down force point x 1.20754579 y 9.94502927 z 70.79247684
	proto 10 mono 17
		y_rot 0.75665825 z_rot -4.83321953 type D
		center x 1.61913901 y 13.33480266 z 75.73532711
		radii 13.43274257
		right force point x -0.33553414 y 12.91172394 z 75.71928823
		left force point x 3.49217808 y 13.08556455 z 76.39076970
		up force point x 1.78463484 y 14.69778277 z 77.18959543
		down force point x 1.45364318 y 11.97182255 z 74.28105879
proto 11 z_angle -5.316541 iteration 0
	proto 11 mono 6
		y_rot -0.01781146 z_rot -5.31654119 type D
		center x 4.64367893 y 6.72753352 z 34.00579834
		radii 8.17456184
		right force point x 2.82887761 y 7.42441278 z 33.53584571
		left force point x 5.92946725 y 5.26424626 z 34.45916220
		up force point x 4.62344388 y 6.69821798 z 36.00548110
		down force point x 4.66391398 y 6.75684906 z 32.00611558
	proto 11 mono 7
		y_rot -0.04385804 z_rot -5.31654119 type D
		center x 4.58481231 y 6.64225046 z 37.99699783
		radii 8.07093521
		right force point x 2.77705183 y 7.34933013 z 37.51529215
		left force point x 5.86398466 y 5.16937831 z 38.43786711
		up force point x 4.53499989 y 6.57008467 z 39.99507461
		down force point x 4.63462474 y 6.71441625 z 35.99892105
	proto 11 mono 8
		y_rot 0.04164366 z_rot -5.31654119 type D
		center x 4.59326301 y 6.65449342 z 41.98576494
		radii 8.08581151
		right force point x 2.76305781 y 7.32905629 z 41.54382167
		left force point x 5.89483000 y 5.21406552 z 42.46648403
		up force point x 4.64056192 y 6.72301775 z 43.98403100
		down force point x 4.54596410 y 6.58596909 z 39.98749889
	proto 11 mono 9
		y_rot -0.00611916 z_rot -5.31654119 type D
		center x 4.62415181 y 6.69924359 z 45.98201225
		radii 8.14018701
		right force point x 2.80624690 y 7.39162652 z 45.51743973
		left force point x 5.91296969 y 5.24034541 z 46.44088542
		up force point x 4.61719970 y 6.68917172 z 47.98197481
		down force point x 4.63110391 y 6.70931546 z 43.98204970
	proto 11 mono 10
		y_rot 0.00414488 z_rot -5.31654119 type D
		center x 4.62112506 y 6.69485858 z 49.97994624
		radii 8.13485884
		right force point x 2.80052530 y 7.38333735 z 49.52014899
		left force point x 5.91263244 y 5.23985682 z 50.44360404
		up force point x 4.62583416 y 6.70168090 z 51.97992906
		down force point x 4.61641595 y 6.68803626 z 47.97996342
	proto 11 mono 11
		y_rot 0.01642059 z_rot -5.31654119 type D
		center x 4.60412961 y 6.67023641 z 53.96573268
		radii 8.10494067
		right force point x 2.78034359 y 7.35409908 z 53.51171019
		left force point x 5.89889002 y 5.21994749 z 54.43504867
		up force point x 4.62278468 y 6.69726297 z 55.96546305
		down force point x 4.58547453 y 6.64320985 z 51.96600231
	proto 11 mono 12
		y_rot -0.00650899 z_rot -5.31654119 type D
		center x 4.61537851 y 6.68653326 z 57.95409154
		radii 8.12474282
		right force point x 2.79757650 y 7.37906528 z 57.48933861
		left force point x 5.90409479 y 5.22748790 z 58.41278202
		up force point x 4.60798350 y 6.67581975 z 59.95404918
		down force point x 4.62277351 y 6.69724678 z 55.95413391
	proto 11 mono 13
		y_rot 0.00063698 z_rot -5.31654119 type D
		center x 4.60868177 y 6.67683136 z 61.97152514
		radii 8.11295413
		right force point x 2.78899989 y 7.36663990 z 61.51009039
		left force point x 5.89926683 y 5.22049339 z 62.43355318
		up force point x 4.60940546 y 6.67787980 z 63.97152474
		down force point x 4.60795808 y 6.67578292 z 59.97152555
proto 12 z_angle -5.799863 iteration 0
	proto 12 mono 6
		y_rot -0.01870233 z_rot -5.79986334 type D
		center x 7.21671288 y 3.78762331 z 34.93703842
		radii 8.15027822
		right force point x 5.93401321 y 5.24825437 z 34.46667849
		left force point x 7.67484056 y 1.89422346 z 35.38997997
		up force point x 7.18359463 y 3.77024151 z 36.93668865
		down force point x 7.24983113 y 3.80500511 z 32.93738819
	proto 12 mono 7
		y_rot -0.00803105 z_rot -5.79986334 type D
		center x 7.20077890 y 3.77926051 z 38.91461563
		radii 8.13228300
		right force point x 5.91365795 y 5.23757111 z 38.44915900
		left force point x 7.66321024 y 1.88811939 z 39.37259220
		up force point x 7.18655677 y 3.77179616 z 40.91455113
		down force point x 7.21500103 y 3.78672486 z 36.91468013
	proto 12 mono 8
		y_rot 0.00708635 z_rot -5.79986334 type D
		center x 7.18742805 y 3.77225344 z 42.90784834
		radii 8.11720506
		right force point x 5.89412358 y 5.22731867 z 42.44942854
		left force point x 7.65603702 y 1.88435460 z 43.37286833
		up force point x 7.19997724 y 3.77883977 z 44.90779812
		down force point x 7.17487886 y 3.76566712 z 40.90789856
	proto 12 mono 9
		y_rot -0.01629182 z_rot -5.79986334 type D
		center x 7.22015038 y 3.78942744 z 46.89134080
		radii 8.15416040
		right force point x 5.93644795 y 5.24953222 z 46.42208380
		left force point x 7.67924604 y 1.89653563 z 47.34542422
		up force point x 7.19130027 y 3.77428574 z 48.89107538
		down force point x 7.24900048 y 3.80456915 z 44.89160621
	proto 12 mono 10
		y_rot 0.00437069 z_rot -5.79986334 type D
		center x 7.19717002 y 3.77736642 z 50.90220486
		radii 8.12820727
		right force point x 5.90496939 y 5.23301099 z 50.44251321
		left force point x 7.66466232 y 1.88888150 z 51.36596737
		up force point x 7.20491010 y 3.78142873 z 52.90218576
		down force point x 7.18942993 y 3.77330411 z 48.90222396
	proto 12 mono 11
		y_rot 0.02385622 z_rot -5.79986334 type D
		center x 7.19510752 y 3.77628394 z 54.88810110
		radii 8.12587796
		right force point x 5.89505469 y 5.22780736 z 54.43760982
		left force point x 7.67067882 y 1.89203921 z 55.36081003
		up force point x 7.23735079 y 3.79845492 z 56.88753201
		down force point x 7.15286425 y 3.75411296 z 52.88867019
	proto 12 mono 12
		y_rot -0.02063605 z_rot -5.79986334 type D
		center x 7.18783813 y 3.77246867 z 58.90697561
		radii 8.11766819
		right force point x 5.90594458 y 5.23352282 z 58.43573288
		left force point x 7.64519106 y 1.87866220 z 59.35899924
		up force point x 7.15129608 y 3.75328992 z 60.90654978
		down force point x 7.22438017 y 3.79164741 z 56.90740145
	proto 12 mono 13
		y_rot 0.02809339 z_rot -5.79986334 type D
		center x 7.19428014 y 3.77584970 z 62.89411005
		radii 8.12494355
		right force point x 5.89254094 y 5.22648804 z 62.44564216
		left force point x 7.67162857 y 1.89253767 z 63.36874075
		up force point x 7.24402451 y 3.80195756 z 64.89332086
		down force point x 7.14453577 y 3.74974184 z 60.89489923
	proto 12 mono 14
		y_rot -0.02054868 z_rot -5.79986334 type D
		center x 7.17787530 y 3.76723977 z 66.88189779
		radii 8.10641655
		right force point x 5.89594530 y 5.22827479 z 66.41069491
		left force point x 7.63526320 y 1.87345166 z 67.33396293
		up force point x 7.14148796 y 3.74814222 z 68.88147556
		down force point x 7.21426264 y 3.78633732 z 64.88232003
	proto 12 mono 15
		y_rot 0.09668210 z_rot -5.79986334 type D
		center x 7.18838087 y 3.77275352 z 70.90725086
		radii 8.11828114
		right force point x 5.86042273 y 5.20963110 z 70.49263057
		left force point x 7.69547429 y 1.90505288 z 71.41178090
		up force point x 7.35932975 y 3.86247442 z 72.89791071
		down force point x 7.01743200 y 3.68303263 z 68.91659101
	proto 12 mono 16
		y_rot 0.46077885 z_rot -5.79986334 type D
		center x 8.14322836 y 4.27389617 z 74.69903082
		radii 9.19664920
		right force point x 6.71402668 y 5.65763704 z 74.49252714
		left force point x 8.83372640 y 2.50245370 z 75.31967889
		up force point x 8.93065707 y 4.68717066 z 76.49044373
		down force point x 7.35579965 y 3.86062168 z 72.90761791
	proto 12 mono 17
		y_rot 0.58977512 z_rot -5.79986334 type D
		center x 9.89853124 y 5.19515024 z 78.19147242
		radii 11.17902083
		right force point x 8.45038713 y 6.56894935 z 78.06675426
		left force point x 10.66128194 y 3.46162889 z 78.83421274
		up force point x 10.88346672 y 5.71208428 z 79.85360397
		down force point x 8.91359575 y 4.67821619 z 76.52934087
	proto 12 mono 18
		y_rot 0.71226428 z_rot -5.79986334 type D
		center x 12.06467642 y 6.33203099 z 81.39177130
		radii 13.62538197
		right force point x 10.60731065 y 7.70099020 z 81.34665291
		left force point x 12.89782770 y 4.63545872 z 82.04560727
		up force point x 13.22205463 y 6.93946997 z 82.90553930
		down force point x 10.90729821 y 5.72459202 z 79.87800329
	proto 12 mono 19
		y_rot 0.90964776 z_rot -5.79986334 type D
		center x 14.70259966 y 7.71651998 z 84.14769628
		radii 16.60455110
		right force point x 13.24864781 y 9.08727096 z 84.23175445
		left force point x 15.65015612 y 6.07999219 z 84.79878270
		up force point x 16.10035839 y 8.45012040 z 85.37574390
		down force point x 13.30484092 y 6.98291957 z 82.91964867
plane height 107.333013
snapshot 0 finished
