# Supplementary material for: Mechanisms of microtubule dynamics and force generation examined with computational modeling and electron cryotomography
Source: Nat Commun. 2020 Jul 28;11:3765. doi: 10.1038/s41467-020-17553-2 (PMC7387542; doi:10.1038/s41467-020-17553-2)
Supplement: Supplementary file 10 — Supplementary Code [file 41467_2020_17553_MOESM10_ESM.zip › BD_MT_model/Demo/Demo4/conf_demo4.txt]

a_lat 12.6
force 1.000000e-11
b_lat_T 8
b_lat_D 4.7
b_coeff_T 174
b_coeff_D 174
b_long 10
check_overcurled_rate 1e11
concentration 10
r0_long 0.13
r0_lat 0.08
steps 200000
write_snapshot_rate 10000
sphere_radius 3
sphere_x 10
teta0_T 0.2
linker_eq_length 6
linker_extension 1
linker_coeff 0.01
K_hydrolysis 0.24
