# Supplementary material for: Mechanisms of microtubule dynamics and force generation examined with computational modeling and electron cryotomography
Source: Nat Commun. 2020 Jul 28;11:3765. doi: 10.1038/s41467-020-17553-2 (PMC7387542; doi:10.1038/s41467-020-17553-2)
Supplement: Supplementary file 10 — Supplementary Code [file 41467_2020_17553_MOESM10_ESM.zip › BD_MT_model/Demo/Demo4/start_snapshot_demo4.txt]

snapshot 0 started
proto 0 z_angle 0.000000 iteration 0
	proto 0 mono -12
		y_rot 0.00000000 z_rot 0.00000000 type D
		center x 8.12800026 y 0.00000000 z -48.02821350
		radii 8.12800026
		right force point x 7.66229886 y 1.88942484 z -48.48994499
		left force point x 7.66229886 y -1.88942484 z -47.56648201
		up force point x 8.12800026 y 0.00000000 z -46.02821350
		down force point x 8.12800026 y 0.00000000 z -50.02821350
	proto 0 mono -11
		y_rot 0.00000000 z_rot 0.00000000 type D
		center x 8.12800026 y 0.00000000 z -44.02821350
		radii 8.12800026
		right force point x 7.66229886 y 1.88942484 z -44.48994499
		left force point x 7.66229886 y -1.88942484 z -43.56648201
		up force point x 8.12800026 y 0.00000000 z -42.02821350
		down force point x 8.12800026 y 0.00000000 z -46.02821350
	proto 0 mono -10
		y_rot 0.01001270 z_rot 0.00000000 type D
		center x 8.11808568 y 0.00000000 z -40.03996724
		radii 8.11808568
		right force point x 7.64778452 y 1.88942484 z -40.49701273
		left force point x 7.65703072 y -1.88942484 z -39.57359605
		up force point x 8.13811074 y 0.00000000 z -38.04006749
		down force point x 8.09806062 y 0.00000000 z -42.03986698
	proto 0 mono -9
		y_rot 0.02713773 z_rot 0.00000000 type D
		center x 8.13864650 y 0.00000000 z -36.02586985
		radii 8.13864650
		right force point x 7.66058777 y 1.88942484 z -36.47479480
		left force point x 7.68564538 y -1.88942484 z -35.55167185
		up force point x 8.19291530 y 0.00000000 z -34.02660626
		down force point x 8.08437769 y 0.00000000 z -38.02513344
	proto 0 mono -8
		y_rot -0.00893531 z_rot 0.00000000 type D
		center x 8.13262660 y 0.00000000 z -32.00421884
		radii 8.13262660
		right force point x 7.67106945 y 1.88942484 z -32.47009303
		left force point x 7.66281813 y -1.88942484 z -31.54666692
		up force point x 8.11475621 y 0.00000000 z -30.00429868
		down force point x 8.15049699 y 0.00000000 z -34.00413900
	proto 0 mono -7
		y_rot -0.01041786 z_rot 0.00000000 type D
		center x 8.14815208 y 0.00000000 z -28.01886055
		radii 8.14815208
		right force point x 7.68728612 y 1.88942484 z -28.48541851
		left force point x 7.67766579 y -1.88942484 z -27.56200564
		up force point x 8.12731673 y 0.00000000 z -26.01896908
		down force point x 8.16898743 y 0.00000000 z -30.01875202
	proto 0 mono -6
		y_rot -0.00350753 z_rot 0.00000000 type D
		center x 8.10782711 y 0.00000000 z -24.03073501
		radii 8.10782711
		right force point x 7.64374811 y 1.88942484 z -24.49409712
		left force point x 7.64050905 y -1.88942484 z -23.57063982
		up force point x 8.10081207 y 0.00000000 z -22.03074731
		down force point x 8.11484216 y 0.00000000 z -26.03072271
	proto 0 mono -5
		y_rot 0.01726698 z_rot 0.00000000 type D
		center x 8.10923409 y 0.00000000 z -20.02601775
		radii 8.10923409
		right force point x 7.63562980 y 1.88942484 z -20.47963955
		left force point x 7.65157442 y -1.88942484 z -19.55631423
		up force point x 8.14376633 y 0.00000000 z -18.02631589
		down force point x 8.07470184 y 0.00000000 z -22.02571961
	proto 0 mono -4
		y_rot -0.00819907 z_rot 0.00000000 type D
		center x 8.10964071 y 0.00000000 z -16.02300690
		radii 8.10964071
		right force point x 7.64774069 y 1.88942484 z -16.48854114
		left force point x 7.64016924 y -1.88942484 z -15.56510921
		up force point x 8.09324275 y 0.00000000 z -14.02307412
		down force point x 8.12603867 y 0.00000000 z -18.02293968
	proto 0 mono -3
		y_rot 0.03207022 z_rot 0.00000000 type D
		center x 8.10185772 y 0.00000000 z -12.05993450
		radii 8.10185772
		right force point x 7.62159050 y 1.88942484 z -12.50649598
		left force point x 7.65120108 y -1.88942484 z -11.58350785
		up force point x 8.16598717 y 0.00000000 z -10.06096292
		down force point x 8.03772827 y 0.00000000 z -14.05890609
	proto 0 mono -2
		y_rot -0.01083789 z_rot 0.00000000 type D
		center x 8.13811033 y 0.00000000 z -8.04693791
		radii 8.13811033
		right force point x 7.67744038 y 1.88942484 z -8.51368941
		left force point x 7.66743219 y -1.88942484 z -7.59028067
		up force point x 8.11643498 y 0.00000000 z -6.04705537
		down force point x 8.15978569 y 0.00000000 z -10.04682046
	proto 0 mono -1
		y_rot -0.00795582 z_rot 0.00000000 type D
		center x 8.10841348 y 0.00000000 z -4.08358122
		radii 8.10841348
		right force point x 7.64640023 y 1.88942484 z -4.54900310
		left force point x 7.63905340 y -1.88942484 z -3.62556934
		up force point x 8.09250201 y 0.00000000 z -2.08364452
		down force point x 8.12432495 y 0.00000000 z -6.08351793
	proto 0 mono 0
		y_rot 0.02437384 z_rot 0.00000000 type D
		center x 8.13112776 y 0.00000000 z -0.08557658
		radii 8.13112776
		right force point x 7.65431164 y 1.88942484 z -0.53582111
		left force point x 7.67681774 y -1.88942484 z 0.38736757
		up force point x 8.17987061 y 0.00000000 z 1.91382937
		down force point x 8.08238491 y 0.00000000 z -2.08498252
	proto 0 mono 1
		y_rot 0.24739169 z_rot 0.00000000 type D
		center x 8.68768414 y 0.00000000 z 3.94388614
		radii 8.68768414
		right force point x 8.12309438 y 1.88942484 z 3.61025138
		left force point x 8.34922821 y -1.88942484 z 4.50559900
		up force point x 9.17743595 y 0.00000000 z 5.88299500
		down force point x 8.19793234 y 0.00000000 z 2.00477728
	proto 0 mono 2
		y_rot 0.44931949 z_rot 0.00000000 type D
		center x 10.06989313 y 0.00000000 z 7.67564236
		radii 10.06989313
		right force point x 9.44986160 y 1.88942484 z 7.46201965
		left force point x 9.85097021 y -1.88942484 z 8.29382236
		up force point x 10.93859847 y 0.00000000 z 9.47712814
		down force point x 9.20118778 y 0.00000000 z 5.87415658
	proto 0 mono 3
		y_rot 0.59407336 z_rot 0.00000000 type D
		center x 11.95281440 y 0.00000000 z 11.11305902
		radii 11.95281440
		right force point x 11.30845267 y 1.88942484 z 10.99110935
		left force point x 11.82535287 y -1.88942484 z 11.75635314
		up force point x 13.07229663 y 0.00000000 z 12.77039409
		down force point x 10.83333216 y 0.00000000 z 9.45572396
	proto 0 mono 4
		y_rot 0.81329021 z_rot 0.00000000 type D
		center x 14.53767173 y 0.00000000 z 14.16527619
		radii 14.53767173
		right force point x 13.88221101 y 1.88942484 z 14.18637131
		left force point x 14.55315474 y -1.88942484 z 14.82089348
		up force point x 15.99077542 y 0.00000000 z 15.53949948
		down force point x 13.08456804 y 0.00000000 z 12.79105289
	proto 0 mono 5
		y_rot 0.93663659 z_rot 0.00000000 type D
		center x 17.59295906 y 0.00000000 z 16.74073754
		radii 17.59295906
		right force point x 16.94507363 y 1.88942484 z 16.84231625
		left force point x 17.68898756 y -1.88942484 z 17.38946883
		up force point x 19.20409874 y 0.00000000 z 17.92573919
		down force point x 15.98181938 y 0.00000000 z 15.55573588
	proto 0 mono 6
		y_rot 1.19986111 z_rot 0.00000000 type D
		center x 21.06085703 y 0.00000000 z 18.63710157
		radii 21.06085703
		right force point x 20.46171768 y 1.88942484 z 18.90375828
		left force point x 21.32237478 y -1.88942484 z 19.23850179
		up force point x 22.92483452 y 0.00000000 z 19.36207598
		down force point x 19.19687953 y 0.00000000 z 17.91212717
	proto 0 mono 7
		y_rot 1.45121083 z_rot 0.00000000 type D
		center x 24.94464203 y 0.00000000 z 19.63829191
		radii 24.94464203
		right force point x 24.43064966 y 1.88942484 z 20.04558248
		left force point x 25.34751742 y -1.88942484 z 20.15575223
		up force point x 26.93035837 y 0.00000000 z 19.87689326
		down force point x 22.95892568 y 0.00000000 z 19.39969057
	proto 0 mono 8
		y_rot 1.80340864 z_rot 0.00000000 type D
		center x 28.89542930 y 0.00000000 z 19.38527999
		radii 28.89542930
		right force point x 28.55348699 y 1.88942484 z 19.94487737
		left force point x 29.45207882 y -1.88942484 z 19.73200044
		up force point x 30.84156435 y 0.00000000 z 18.92423947
		down force point x 26.94929425 y 0.00000000 z 19.84632052
	proto 0 mono 9
		y_rot 1.98711427 z_rot 0.00000000 type D
		center x 32.65090833 y 0.00000000 z 18.14403190
		radii 32.65090833
		right force point x 32.41694365 y 1.88942484 z 18.75667722
		left force point x 33.26152825 y -1.88942484 z 18.38323281
		up force point x 34.48007662 y 0.00000000 z 17.33524060
		down force point x 30.82174004 y 0.00000000 z 18.95282319
	proto 0 mono 10
		y_rot 2.18724890 z_rot 0.00000000 type D
		center x 36.09823369 y 0.00000000 z 16.17883441
		radii 36.09823369
		right force point x 35.99073366 y 1.88942484 z 16.82576370
		left force point x 36.74421897 y -1.88942484 z 16.29186880
		up force point x 37.73010271 y 0.00000000 z 15.02254573
		down force point x 34.46636467 y 0.00000000 z 17.33512309
	proto 0 mono 11
		y_rot 2.37018672 z_rot 0.00000000 type D
		center x 39.17251031 y 0.00000000 z 13.63331590
		radii 39.17251031
		right force point x 39.18449291 y 1.88942484 z 14.28900651
		left force point x 39.82827948 y -1.88942484 z 13.62694705
		up force point x 40.56679809 y 0.00000000 z 12.19945342
		down force point x 37.77822254 y 0.00000000 z 15.06717837

	force sphere center x 18.27669942 y 0.00000000 z -10.10558573 radius 3.000000
	force sphere center theta -0.256806 xi -0.120741
	force sphere left point x 17.58229671 y -2.91358314 z -9.93576772
	force sphere right point x 17.58229671 y 2.86965497 z -10.63745531
	force sphere connected -3
proto 1 z_angle -0.483322 iteration 0
	proto 1 mono -12
		y_rot 0.00000000 z_rot -0.48332196 type D
		center x 7.19698674 y -3.77727019 z -47.06949615
		radii 8.12800026
		right force point x 7.66268817 y -1.88784536 z -47.53122764
		left force point x 5.90656910 y -5.23385055 z -46.60776467
		up force point x 7.19698674 y -3.77727019 z -45.06949615
		down force point x 7.19698674 y -3.77727019 z -49.06949615
	proto 1 mono -11
		y_rot 0.00000000 z_rot -0.48332196 type D
		center x 7.19698674 y -3.77727019 z -43.06949615
		radii 8.12800026
		right force point x 7.66268817 y -1.88784536 z -43.53122764
		left force point x 5.90656910 y -5.23385055 z -42.60776467
		up force point x 7.19698674 y -3.77727019 z -41.06949615
		down force point x 7.19698674 y -3.77727019 z -45.06949615
	proto 1 mono -10
		y_rot 0.00737088 z_rot -0.48332196 type D
		center x 7.19930474 y -3.77848677 z -39.07812373
		radii 8.13061812
		right force point x 7.66200387 y -1.88748621 z -39.53641007
		left force point x 5.91191180 y -5.23665462 z -38.61297218
		up force point x 7.21235780 y -3.78533755 z -37.07817805
		down force point x 7.18625168 y -3.77163600 z -41.07806940
	proto 1 mono -9
		y_rot 0.00381257 z_rot -0.48332196 type D
		center x 7.19539461 y -3.77643458 z -35.09508884
		radii 8.12620217
		right force point x 7.65954030 y -1.88619323 z -35.55504146
		left force point x 5.90653870 y -5.23383460 z -34.63158520
		up force point x 7.20214632 y -3.77997815 z -33.09510338
		down force point x 7.18864290 y -3.77289101 z -37.09507431
	proto 1 mono -8
		y_rot -0.00870233 z_rot -0.48332196 type D
		center x 7.19752705 y -3.77755377 z -31.08572064
		radii 8.12861047
		right force point x 7.66680194 y -1.89000443 z -31.55148728
		left force point x 5.90356718 y -5.23227503 z -30.62805928
		up force point x 7.18211618 y -3.76946552 z -29.08579637
		down force point x 7.21293792 y -3.78564202 z -33.08564491
	proto 1 mono -7
		y_rot 0.00289613 z_rot -0.48332196 type D
		center x 7.19381017 y -3.77560300 z -27.07000671
		radii 8.12441276
		right force point x 7.65832927 y -1.88555763 z -27.53038754
		left force point x 5.90457831 y -5.23280571 z -26.60692843
		up force point x 7.19893894 y -3.77829479 z -25.07001510
		down force point x 7.18868139 y -3.77291121 z -29.06999833
	proto 1 mono -6
		y_rot 0.00644103 z_rot -0.48332196 type D
		center x 7.19018900 y -3.77370246 z -23.09295049
		radii 8.12032315
		right force point x 7.65326564 y -1.88290003 z -23.55167282
		left force point x 5.90241326 y -5.23166940 z -22.62822900
		up force point x 7.20159541 y -3.77968901 z -21.09299197
		down force point x 7.17878259 y -3.76771592 z -25.09290900
	proto 1 mono -5
		y_rot 0.02154924 z_rot -0.48332196 type D
		center x 7.18060107 y -3.76867033 z -19.11374651
		radii 8.10949491
		right force point x 7.63758867 y -1.87467212 z -19.56533607
		left force point x 5.89908874 y -5.22992456 z -18.64208750
		up force point x 7.21875992 y -3.78869764 z -17.11421087
		down force point x 7.14244222 y -3.74864302 z -21.11328216
	proto 1 mono -4
		y_rot -0.01859518 z_rot -0.48332196 type D
		center x 7.18799569 y -3.77255133 z -15.11862432
		radii 8.11784611
		right force point x 7.66137048 y -1.88715378 z -15.58893528
		left force point x 5.89004727 y -5.22517923 z -14.66563196
		up force point x 7.15506717 y -3.75526910 z -13.11897009
		down force point x 7.22092421 y -3.78983355 z -17.11827855
	proto 1 mono -3
		y_rot 0.01515644 z_rot -0.48332196 type D
		center x 7.19308845 y -3.77522421 z -11.13385894
		radii 8.12359769
		right force point x 7.65264088 y -1.88257213 z -11.58847929
		left force point x 5.90891454 y -5.23508153 z -10.66512238
		up force point x 7.21992814 y -3.78931077 z -9.13408865
		down force point x 7.16624876 y -3.76113766 z -13.13362922
	proto 1 mono -2
		y_rot 0.00074091 z_rot -0.48332196 type D
		center x 7.21305240 y -3.78570210 z -7.13572582
		radii 8.14614420
		right force point x 7.67845103 y -1.89611835 z -7.59711213
		left force point x 5.92293779 y -5.24244151 z -6.67364941
		up force point x 7.21436449 y -3.78639074 z -5.13572636
		down force point x 7.21174032 y -3.78501347 z -9.13572527
	proto 1 mono -1
		y_rot 0.01938422 z_rot -0.48332196 type D
		center x 7.19095434 y -3.77410415 z -3.15437072
		radii 8.12118750
		right force point x 7.64880863 y -1.88056081 z -3.60698877
		left force point x 5.90853877 y -5.23488432 z -2.68369928
		up force point x 7.22527995 y -3.79211961 z -1.15474646
		down force point x 7.15662873 y -3.75608868 z -5.15399499
	proto 1 mono 0
		y_rot -0.01588818 z_rot -0.48332196 type D
		center x 7.21841340 y -3.78851577 z 0.85560079
		radii 8.15219871
		right force point x 7.69066238 y -1.90252735 z 0.38652874
		left force point x 5.92155231 y -5.24171435 z 1.30987516
		up force point x 7.19027802 y -3.77374919 z 2.85534836
		down force point x 7.24654879 y -3.80328236 z -1.14414678
	proto 1 mono 1
		y_rot 0.02502928 z_rot -0.48332196 type D
		center x 7.16279547 y -3.75932523 z 4.86406871
		radii 8.08938596
		right force point x 7.61839409 y -1.86459803 z 4.41413680
		left force point x 5.88273896 y -5.22134353 z 5.33731053
		up force point x 7.20711549 y -3.78258617 z 6.86344228
		down force point x 7.11847545 y -3.73606429 z 2.86469514

	force sphere center x 15.49761306 y -8.13377515 z -10.46230651 radius 3.000000
	force sphere center theta -0.612983 xi 0.132967
	force sphere left point x 13.66138207 y -10.36879932 z -11.25787091
	force sphere right point x 16.34479956 y -5.25597469 z -10.48553460
	force sphere connected -3
proto 2 z_angle -0.966644 iteration 0
	proto 2 mono -12
		y_rot 0.00000000 z_rot -0.96664393 type D
		center x 4.61722989 y -6.68921283 z -46.15940857
		radii 8.12799976
		right force point x 5.90764755 y -5.23263250 z -46.62114006
		left force point x 2.79771515 y -7.37926368 z -45.69767708
		up force point x 4.61722989 y -6.68921283 z -44.15940857
		down force point x 4.61722989 y -6.68921283 z -48.15940857
	proto 2 mono -11
		y_rot 0.00000000 z_rot -0.96664393 type D
		center x 4.61722989 y -6.68921283 z -42.15940857
		radii 8.12799976
		right force point x 5.90764755 y -5.23263250 z -42.62114006
		left force point x 2.79771515 y -7.37926368 z -41.69767708
		up force point x 4.61722989 y -6.68921283 z -40.15940857
		down force point x 4.61722989 y -6.68921283 z -44.15940857
	proto 2 mono -10
		y_rot 0.00068380 z_rot -0.96664393 type D
		center x 4.61604345 y -6.68749398 z -38.17368117
		radii 8.12591120
		right force point x 5.90628182 y -5.23065389 z -38.63509410
		left force point x 2.79670813 y -7.37780475 z -37.71163134
		up force point x 4.61682033 y -6.68861949 z -36.17368164
		down force point x 4.61526656 y -6.68636847 z -40.17368070
	proto 2 mono -9
		y_rot 0.00255602 z_rot -0.96664393 type D
		center x 4.60560171 y -6.67236651 z -34.18478550
		radii 8.10752996
		right force point x 5.89534982 y -5.21481615 z -34.64532514
		left force point x 2.78675827 y -7.36338989 z -33.72186518
		up force point x 4.60850568 y -6.67657364 z -32.18479203
		down force point x 4.60269774 y -6.66815939 z -36.18477897
	proto 2 mono -8
		y_rot -0.00861299 z_rot -0.96664393 type D
		center x 4.60276882 y -6.66826236 z -30.16989116
		radii 8.10254304
		right force point x 5.89545540 y -5.21496912 z -30.63561656
		left force point x 2.78100480 y -7.35505455 z -29.71218783
		up force point x 4.59298347 y -6.65408584 z -28.16996535
		down force point x 4.61255417 y -6.68243889 z -32.16981698
	proto 2 mono -7
		y_rot 0.01783812 z_rot -0.96664393 type D
		center x 4.61584257 y -6.68720297 z -26.17890310
		radii 8.12555759
		right force point x 5.90162376 y -5.22390552 z -26.63225433
		left force point x 2.80104850 y -7.38409287 z -25.70893827
		up force point x 4.63610791 y -6.71656237 z -24.17922129
		down force point x 4.59557724 y -6.65784356 z -28.17858491
	proto 2 mono -6
		y_rot -0.01968303 z_rot -0.96664393 type D
		center x 4.62076866 y -6.69433964 z -22.16966411
		radii 8.13422929
		right force point x 5.91639997 y -5.24531256 z -22.64047199
		left force point x 2.79614278 y -7.37698570 z -21.71718789
		up force point x 4.59840763 y -6.66194409 z -20.17005152
		down force point x 4.64312969 y -6.72673518 z -24.16927671
	proto 2 mono -5
		y_rot 0.00076188 z_rot -0.96664393 type D
		center x 4.61610098 y -6.68757733 z -18.17761525
		radii 8.12601248
		right force point x 5.90631889 y -5.23070759 z -18.63899180
		left force point x 2.79678616 y -7.37791780 z -17.71552909
		up force point x 4.61696658 y -6.68883136 z -16.17761583
		down force point x 4.61523538 y -6.68632330 z -20.17761467
	proto 2 mono -4
		y_rot -0.00034718 z_rot -0.96664393 type D
		center x 4.61355035 y -6.68388210 z -14.20848538
		radii 8.12152244
		right force point x 5.90405909 y -5.22743371 z -14.67037852
		left force point x 2.79394457 y -7.37380104 z -13.74691560
		up force point x 4.61315591 y -6.68331066 z -12.20848550
		down force point x 4.61394478 y -6.68445354 z -16.20848526
	proto 2 mono -3
		y_rot 0.00818920 z_rot -0.96664393 type D
		center x 4.61742706 y -6.68949849 z -10.19654612
		radii 8.12834686
		right force point x 5.90570565 y -5.22981916 z -10.65444845
		left force point x 2.80006915 y -7.38267403 z -9.73101643
		up force point x 4.62673095 y -6.70297751 z -8.19661318
		down force point x 4.60812317 y -6.67601948 z -12.19647906
	proto 2 mono -2
		y_rot 0.00517877 z_rot -0.96664393 type D
		center x 4.62100634 y -6.69468398 z -6.20475012
		radii 8.13464770
		right force point x 5.91006921 y -5.23614087 z -6.66406367
		left force point x 2.80285351 y -7.38670787 z -5.74061308
		up force point x 4.62689007 y -6.70320802 z -4.20477694
		down force point x 4.61512262 y -6.68615993 z -8.20472330
	proto 2 mono -1
		y_rot 0.00943767 z_rot -0.96664393 type D
		center x 4.62269709 y -6.69713344 z -2.21920597
		radii 8.13762402
		right force point x 5.91065113 y -5.23698394 z -2.67652183
		left force point x 2.80566953 y -7.39078759 z -1.75309998
		up force point x 4.63341934 y -6.71266731 z -0.21929504
		down force point x 4.61197483 y -6.68159957 z -4.21911690
	proto 2 mono 0
		y_rot -0.01479569 z_rot -0.96664393 type D
		center x 4.61397203 y -6.68449301 z 1.79790121
		radii 8.12226475
		right force point x 5.90829932 y -5.23357674 z 1.32933014
		left force point x 2.79060558 y -7.36896368 z 2.25269204
		up force point x 4.59716282 y -6.66014067 z 3.79768230
		down force point x 4.63078123 y -6.70884534 z -0.20187988
	proto 2 mono 1
		y_rot 0.03496856 z_rot -0.96664393 type D
		center x 4.60168209 y -6.66668796 z 5.78181794
		radii 8.10063001
		right force point x 5.88309134 y -5.19705667 z 5.33665031
		left force point x 2.79149924 y -7.37025837 z 6.25954874
		up force point x 4.64140280 y -6.72423335 z 7.78059526
		down force point x 4.56196138 y -6.60914257 z 3.78304061
	proto 2 mono 2
		y_rot 0.19469768 z_rot -0.96664393 type D
		center x 4.86880848 y -7.05368739 z 9.74065767
		radii 8.57086937
		right force point x 6.11347860 y -5.53083027 z 9.37774925
		left force point x 3.10503796 y -7.82449766 z 10.28376451
		up force point x 5.08861537 y -7.37213266 z 11.70287007
		down force point x 4.64900160 y -6.73524211 z 7.77844526
	proto 2 mono 3
		y_rot 0.38005696 z_rot -0.96664393 type D
		center x 5.51283384 y -7.98671926 z 13.58967299
		radii 9.70458765
		right force point x 6.72482491 y -6.41651838 z 13.33365185
		left force point x 3.80950021 y -8.84508751 z 14.19121975
		up force point x 5.93430759 y -8.59732946 z 15.44696000
		down force point x 5.09136008 y -7.37610906 z 11.73238597
	proto 2 mono 4
		y_rot 0.62130990 z_rot -0.96664393 type D
		center x 6.60237978 y -9.56519919 z 17.07992485
		radii 11.62258381
		right force point x 7.78955599 y -7.95904777 z 16.97556842
		left force point x 4.98498593 y -10.54807271 z 17.72645156
		up force point x 7.26372159 y -10.52331828 z 18.70615818
		down force point x 5.94103798 y -8.60708010 z 15.45369153
	proto 2 mono 5
		y_rot 0.72697266 z_rot -0.96664393 type D
		center x 8.00813096 y -11.60178153 z 20.24125193
		radii 14.09721591
		right force point x 9.19110622 y -9.98954398 z 20.20576098
		left force point x 6.42981977 y -12.64127605 z 20.89576312
		up force point x 8.76321473 y -12.69570930 z 21.73563158
		down force point x 7.25304720 y -10.50785376 z 18.74687227
	proto 2 mono 6
		y_rot 0.96092319 z_rot -0.96664393 type D
		center x 9.68194667 y -14.02672241 z 22.90818403
		radii 17.04373881
		right force point x 10.87038183 y -12.42239490 z 23.02546617
		left force point x 8.19046403 y -15.19200982 z 23.55439203
		up force point x 10.61325547 y -15.37595624 z 24.05371098
		down force point x 8.75063787 y -12.67748857 z 21.76265709
	proto 2 mono 7
		y_rot 1.13265037 z_rot -0.96664393 type D
		center x 11.62745570 y -16.84527906 z 24.95200338
		radii 20.46854056
		right force point x 12.83266711 y -15.26525614 z 25.17781974
		left force point x 10.19776889 y -18.10009319 z 25.56960933
		up force point x 12.65626614 y -18.33576841 z 25.80052596
		down force point x 10.59864526 y -15.35478970 z 24.10348080

	force sphere center x 10.21702127 y -14.80191186 z -10.40216662 radius 3.000000
	force sphere center theta -0.349994 xi -0.094693
	force sphere left point x 7.42828124 y -15.90735691 z -10.37183042
	force sphere right point x 12.20121901 y -12.61283609 z -10.92265350
	force sphere connected -3
proto 3 z_angle -1.449966 iteration 0
	proto 3 mono -12
		y_rot 0.00000000 z_rot -1.44996583 type D
		center x 0.97972221 y -8.06873798 z -45.24329376
		radii 8.12800026
		right force point x 2.79923692 y -7.37868706 z -45.70502525
		left force point x -0.95206070 y -7.83417708 z -44.78156227
		up force point x 0.97972221 y -8.06873798 z -43.24329376
		down force point x 0.97972221 y -8.06873798 z -47.24329376
	proto 3 mono -11
		y_rot 0.00000000 z_rot -1.44996583 type D
		center x 0.97972221 y -8.06873798 z -41.24329376
		radii 8.12800026
		right force point x 2.79923692 y -7.37868706 z -41.70502525
		left force point x -0.95206070 y -7.83417708 z -40.78156227
		up force point x 0.97972221 y -8.06873798 z -39.24329376
		down force point x 0.97972221 y -8.06873798 z -43.24329376
	proto 3 mono -10
		y_rot -0.01035076 z_rot -1.44996583 type D
		center x 0.97920081 y -8.06444381 z -37.23152197
		radii 8.12367455
		right force point x 2.79929459 y -7.37916200 z -37.69804900
		left force point x -0.95315517 y -7.82516334 z -36.77463549
		up force point x 0.97670556 y -8.04389360 z -35.23162911
		down force point x 0.98169605 y -8.08499402 z -39.23141484
	proto 3 mono -9
		y_rot -0.01744398 z_rot -1.44996583 type D
		center x 0.97721544 y -8.04809286 z -33.25449902
		radii 8.10720350
		right force point x 2.79770949 y -7.36610758 z -33.72428353
		left force point x -0.95552974 y -7.80560699 z -32.80096105
		up force point x 0.97301038 y -8.01346103 z -31.25480331
		down force point x 0.98142051 y -8.08272468 z -35.25419474
	proto 3 mono -8
		y_rot 0.01536055 z_rot -1.44996583 type D
		center x 0.97832504 y -8.05723122 z -29.25208679
		radii 8.11640898
		right force point x 2.79699150 y -7.36019437 z -29.70661066
		left force point x -0.95259638 y -7.82976532 z -28.78325662
		up force point x 0.98202791 y -8.08772714 z -27.25232273
		down force point x 0.97462216 y -8.02673530 z -31.25185085
	proto 3 mono -7
		y_rot 0.01329856 z_rot -1.44996583 type D
		center x 0.97860797 y -8.05956135 z -25.25883948
		radii 8.11875623
		right force point x 2.79738752 y -7.36345590 z -25.71433717
		left force point x -0.95242986 y -7.83113675 z -24.79095585
		up force point x 0.98181380 y -8.08596378 z -23.25901633
		down force point x 0.97540213 y -8.03315893 z -27.25866264
	proto 3 mono -6
		y_rot -0.00560867 z_rot -1.44996583 type D
		center x 0.98092044 y -8.07860630 z -21.25521044
		radii 8.13794106
		right force point x 2.80074818 y -7.39113346 z -21.71954662
		left force point x -0.95117374 y -7.84148187 z -20.79609817
		up force point x 0.97956835 y -8.06747080 z -19.25524190
		down force point x 0.98227254 y -8.08974180 z -23.25517899
	proto 3 mono -5
		y_rot 0.00572350 z_rot -1.44996583 type D
		center x 0.98202406 y -8.08769538 z -17.25718463
		radii 8.14709689
		right force point x 2.80122114 y -7.39502859 z -17.71624312
		left force point x -0.94943939 y -7.85576549 z -16.79279527
		up force point x 0.98340383 y -8.09905886 z -15.25721739
		down force point x 0.98064428 y -8.07633189 z -19.25715187
	proto 3 mono -4
		y_rot -0.01938582 z_rot -1.44996583 type D
		center x 0.97720308 y -8.04799105 z -13.26232363
		radii 8.10710094
		right force point x 2.79780719 y -7.36691222 z -13.73299580
		left force point x -0.95564815 y -7.80463179 z -12.80970634
		up force point x 0.97252997 y -8.00950450 z -11.26269943
		down force point x 0.98187619 y -8.08647759 z -15.26194783
	proto 3 mono -3
		y_rot 0.00434496 z_rot -1.44996583 type D
		center x 0.97944512 y -8.06645592 z -9.25018121
		radii 8.12570143
		right force point x 2.79871853 y -7.37441779 z -9.70988490
		left force point x -0.95209544 y -7.83389095 z -8.78643064
		up force point x 0.98049257 y -8.07508245 z -7.25020009
		down force point x 0.97839767 y -8.05782938 z -11.25016234
	proto 3 mono -2
		y_rot -0.01429917 z_rot -1.44996583 type D
		center x 0.98191432 y -8.08679162 z -5.28306253
		radii 8.14618649
		right force point x 2.80223057 y -7.40334197 z -5.75140573
		left force point x -0.95065865 y -7.84572396 z -4.82803717
		up force point x 0.97846729 y -8.05840276 z -3.28326700
		down force point x 0.98536135 y -8.11518047 z -7.28285807
	proto 3 mono -1
		y_rot -0.00567829 z_rot -1.44996583 type D
		center x 0.97844273 y -8.05820049 z -1.26333313
		radii 8.11738537
		right force point x 2.79827437 y -7.37075974 z -1.72770155
		left force point x -0.95365530 y -7.82104432 z -0.80425346
		up force point x 0.97707385 y -8.04692677 z 0.73663462
		down force point x 0.97981161 y -8.06947421 z -3.26330089
	proto 3 mono 0
		y_rot -0.00876655 z_rot -1.44996583 type D
		center x 0.97744253 y -8.04996307 z 2.70836634
		radii 8.10908745
		right force point x 2.79744729 y -7.36394814 z 2.24257006
		left force point x -0.95482613 y -7.81140170 z 3.16599755
		up force point x 0.97532917 y -8.03255803 z 4.70828949
		down force point x 0.97955588 y -8.06736810 z 0.70844320
	proto 3 mono 1
		y_rot 0.00349975 z_rot -1.44996583 type D
		center x 0.97946080 y -8.06658508 z 6.71435783
		radii 8.12583155
		right force point x 2.79878107 y -7.37493284 z 6.25425900
		left force point x -0.95212698 y -7.83363117 z 7.17771632
		up force point x 0.98030450 y -8.07353353 z 8.71434558
		down force point x 0.97861711 y -8.05963663 z 4.71437007

	force sphere center x 2.19239838 y -18.05602432 z -10.83445751 radius 3.000000
	force sphere center theta -0.267697 xi 0.063580
	force sphere left point x -0.76482543 y -17.71763541 z -11.20905099
	force sphere right point x 5.00666491 y -17.01684958 z -10.83890638
	force sphere connected -4
proto 4 z_angle -1.933288 iteration 0
	proto 4 mono -12
		y_rot 0.00000000 z_rot -1.93328786 type D
		center x -2.88222914 y -7.59981201 z -44.31281662
		radii 8.12800021
		right force point x -0.95044625 y -7.83437306 z -44.77454811
		left force point x -4.48373199 y -6.49437424 z -43.85108513
		up force point x -2.88222914 y -7.59981201 z -42.31281662
		down force point x -2.88222914 y -7.59981201 z -46.31281662
	proto 4 mono -11
		y_rot 0.00000000 z_rot -1.93328786 type D
		center x -2.88222914 y -7.59981201 z -40.31281662
		radii 8.12800021
		right force point x -0.95044625 y -7.83437306 z -40.77454811
		left force point x -4.48373199 y -6.49437424 z -39.85108513
		up force point x -2.88222914 y -7.59981201 z -38.31281662
		down force point x -2.88222914 y -7.59981201 z -42.31281662
	proto 4 mono -10
		y_rot -0.00895984 z_rot -1.93328786 type D
		center x -2.87935619 y -7.59223664 z -36.29263946
		radii 8.11989835
		right force point x -0.94904692 y -7.83068332 z -36.75852496
		left force point x -4.47939867 y -6.48294820 z -35.83509906
		up force point x -2.87300186 y -7.57548168 z -34.29271973
		down force point x -2.88571051 y -7.60899161 z -38.29255918
	proto 4 mono -9
		y_rot 0.01317138 z_rot -1.93328786 type D
		center x -2.87377585 y -7.57752251 z -32.32400016
		radii 8.10416159
		right force point x -0.93985077 y -7.80643507 z -32.77955785
		left force point x -4.47744954 y -6.47780878 z -31.85617498
		up force point x -2.88311685 y -7.60215271 z -30.32417365
		down force point x -2.86443485 y -7.55289232 z -34.32382668
	proto 4 mono -8
		y_rot 0.00610672 z_rot -1.93328786 type D
		center x -2.87753242 y -7.58742776 z -28.33033253
		radii 8.11475525
		right force point x -0.94475274 y -7.81936051 z -28.78921152
		left force point x -4.48003820 y -6.48463453 z -27.86576576
		up force point x -2.88186334 y -7.59884746 z -26.33036983
		down force point x -2.87320150 y -7.57600806 z -30.33029524
	proto 4 mono -7
		y_rot 0.00652678 z_rot -1.93328786 type D
		center x -2.87782547 y -7.58820049 z -24.32935924
		radii 8.11558169
		right force point x -0.94497746 y -7.81995305 z -24.78804138
		left force point x -4.48040048 y -6.48558975 z -23.86459808
		up force point x -2.88245430 y -7.60040569 z -22.32940184
		down force point x -2.87319665 y -7.57599529 z -26.32931664
	proto 4 mono -6
		y_rot 0.01601908 z_rot -1.93328786 type D
		center x -2.88278543 y -7.60127881 z -20.33446541
		radii 8.12956895
		right force point x -0.94840099 y -7.82898016 z -20.78867787
		left force point x -4.48693219 y -6.50281247 z -19.86533338
		up force point x -2.89414583 y -7.63123372 z -18.33472202
		down force point x -2.87142503 y -7.57132390 z -22.33420881
	proto 4 mono -5
		y_rot -0.00300693 z_rot -1.93328786 type D
		center x -2.88655575 y -7.61122032 z -16.35110201
		radii 8.14020140
		right force point x -0.95526593 y -7.84708151 z -16.81423174
		left force point x -4.48756701 y -6.50448635 z -15.89077293
		up force point x -2.88442321 y -7.60559728 z -14.35111105
		down force point x -2.88868829 y -7.61684337 z -18.35109296
	proto 4 mono -4
		y_rot -0.00829036 z_rot -1.93328786 type D
		center x -2.88488262 y -7.60680864 z -12.35172140
		radii 8.13548310
		right force point x -0.95446278 y -7.84496378 z -12.81729781
		left force point x -4.48503375 y -6.49780670 z -11.89386657
		up force point x -2.87900308 y -7.59130557 z -10.35179013
		down force point x -2.89076216 y -7.62231171 z -14.35165267
	proto 4 mono -3
		y_rot 0.01482166 z_rot -1.93328786 type D
		center x -2.89014565 y -7.62068612 z -8.34387477
		radii 8.15032507
		right force point x -0.95595420 y -7.84889633 z -8.79865333
		left force point x -4.49409333 y -6.52169484 z -7.87529179
		up force point x -2.90065693 y -7.64840208 z -6.34409445
		down force point x -2.87963437 y -7.59297015 z -10.34365510
	proto 4 mono -2
		y_rot -0.02712551 z_rot -1.93328786 type D
		center x -2.87747002 y -7.58726322 z -4.33691879
		radii 8.11457928
		right force point x -0.95018865 y -7.83369383 z -4.81111125
		left force point x -4.47459284 y -6.47027628 z -3.88798800
		up force point x -2.85823469 y -7.53654386 z -2.33765453
		down force point x -2.89670534 y -7.63798259 z -6.33618304
	proto 4 mono -1
		y_rot 0.02057652 z_rot -1.93328786 type D
		center x -2.89048088 y -7.62157004 z -0.34966954
		radii 8.15127043
		right force point x -0.95536414 y -7.84734047 z -0.80172144
		left force point x -4.49538749 y -6.52510725 z 0.12154604
		up force point x -2.90507292 y -7.66004609 z 1.64990708
		down force point x -2.87588883 y -7.58309399 z -2.34924616
	proto 4 mono 0
		y_rot -0.06556031 z_rot -1.93328786 type D
		center x -2.85752343 y -7.53466841 z 3.62564607
		radii 8.05832913
		right force point x -0.93682196 y -7.79844877 z 3.13439687
		left force point x -4.44865440 y -6.40188225 z 4.05587596
		up force point x -2.81106071 y -7.41215632 z 5.62134946
		down force point x -2.90398615 y -7.65718051 z 1.62994269
	proto 4 mono 1
		y_rot 0.14729799 z_rot -1.93328786 type D
		center x -2.90354252 y -7.65601074 z 7.56811036
		radii 8.18810476
		right force point x -0.94951756 y -7.83192432 z 7.17972794
		left force point x -4.53086394 y -6.61865095 z 8.09319096
		up force point x -3.00763036 y -7.93046776 z 9.54645286
		down force point x -2.79945467 y -7.38155371 z 5.58976785
	proto 4 mono 2
		y_rot 0.41780914 z_rot -1.93328786 type D
		center x -3.28518111 y -8.66230880 z 11.39034268
		radii 9.26434070
		right force point x -1.30116770 y -8.75914932 z 11.15729184
		left force point x -4.96732514 y -7.76950429 z 12.00131861
		up force point x -3.57294944 y -9.42109134 z 13.21830287
		down force point x -2.99741279 y -7.90352626 z 9.56238249
	proto 4 mono 3
		y_rot 0.74668383 z_rot -1.93328786 type D
		center x -4.08421078 y -10.76917641 z 14.68628449
		radii 11.51763596
		right force point x -2.08515580 y -10.82635558 z 14.66370725
		left force point x -5.84085828 y -10.07282138 z 15.34147853
		up force point x -4.56591226 y -12.03931855 z 16.15417502
		down force point x -3.60250930 y -9.49903427 z 13.21839395
	proto 4 mono 4
		y_rot 0.80476703 z_rot -1.93328786 type D
		center x -5.07591068 y -13.38407357 z 17.56706660
		radii 14.31426891
		right force point x -3.07678287 y -13.44106073 z 17.58257442
		left force point x -6.84606221 y -12.72332574 z 18.22279205
		up force point x -5.58701638 y -14.73174825 z 18.95362490
		down force point x -4.56480498 y -12.03639889 z 16.18050830
	proto 4 mono 5
		y_rot 1.03429117 z_rot -1.93328786 type D
		center x -6.21271723 y -16.38158544 z 19.99116520
		radii 17.52010836
		right force point x -4.22093753 y -16.45794795 z 20.15542841
		left force point x -8.03567913 y -15.86008709 z 20.62744294
		up force point x -6.82228333 y -17.98887881 z 21.01343580
		down force point x -5.60315112 y -14.77429207 z 18.96889459
	proto 4 mono 6
		y_rot 1.33374146 z_rot -1.93328786 type D
		center x -7.51039540 y -19.80328084 z 21.50233827
		radii 21.17961215
		right force point x -5.54581760 y -19.95136883 z 21.84658235
		left force point x -9.39740995 y -19.45067539 z 22.06344921
		up force point x -8.19977143 y -21.62101562 z 21.97202002
		down force point x -6.82101938 y -17.98554605 z 21.03265651
	proto 4 mono 7
		y_rot 1.52330674 z_rot -1.93328786 type D
		center x -8.90021091 y -23.46792234 z 22.13099413
		radii 25.09894686
		right force point x -6.96218087 y -23.68601104 z 22.57425129
		left force point x -10.82256197 y -23.20849161 z 22.61808969
		up force point x -9.60862124 y -25.33584647 z 22.22593761
		down force point x -8.19180058 y -21.59999822 z 22.03605065
	proto 4 mono 8
		y_rot 1.84245499 z_rot -1.93328786 type D
		center x -10.29997924 y -27.15880730 z 21.66915175
		radii 29.04634893
		right force point x -8.41992059 y -27.52975394 z 22.24167079
		left force point x -12.26866182 y -27.02154270 z 21.99387830
		up force point x -10.98318040 y -28.96026032 z 21.13249246
		down force point x -9.61677808 y -25.35735428 z 22.20581103
	proto 4 mono 9
		y_rot 2.04123809 z_rot -1.93328786 type D
		center x -11.61930703 y -30.63758800 z 20.18783516
		radii 32.76690548
		right force point x -9.78157311 y -31.12013578 z 20.81224024
		left force point x -13.60675031 y -30.54979132 z 20.39365285
		up force point x -12.25147414 y -32.30447533 z 19.28127496
		down force point x -10.98713991 y -28.97070068 z 21.09439536
	proto 4 mono 10
		y_rot 2.29529507 z_rot -1.93328786 type D
		center x -12.78439705 y -33.70967725 z 17.95185175
		radii 36.05250543
		right force point x -11.00459449 y -34.34497741 z 18.60660097
		left force point x -14.78309607 y -33.65155949 z 17.99456649
		up force point x -13.31547593 y -35.11001686 z 16.62633140
		down force point x -12.25331817 y -32.30933763 z 19.27737209
	proto 4 mono 11
		y_rot 2.59615324 z_rot -1.93328786 type D
		center x -13.67692567 y -36.06308130 z 14.91288665
		radii 38.56947146
		right force point x -11.96651762 y -36.88135972 z 15.54922362
		left force point x -15.66968994 y -35.98931488 z 14.75975566
		up force point x -14.04485937 y -37.03324252 z 13.20308783
		down force point x -13.30899198 y -35.09292009 z 16.62268547

	force sphere center x -6.34426399 y -16.72844566 z -11.75277547 radius 3.000000
	force sphere center theta 0.601079 xi -0.073744
	force sphere left point x -8.82246538 y -15.15532650 z -11.13324825
	force sphere right point x -3.39019160 y -17.21551665 z -11.56246463
	force sphere connected -4
proto 5 z_angle -2.416610 iteration 0
	proto 5 mono -12
		y_rot 0.00000000 z_rot -2.41660976 type D
		center x -6.08389551 y -5.38986077 z -43.35455322
		radii 8.12799998
		right force point x -4.48239262 y -6.49529847 z -43.81628471
		left force point x -6.98823338 y -3.66678879 z -42.89282173
		up force point x -6.08389551 y -5.38986077 z -41.35455322
		down force point x -6.08389551 y -5.38986077 z -45.35455322
	proto 5 mono -11
		y_rot 0.00000000 z_rot -2.41660976 type D
		center x -6.08389551 y -5.38986077 z -39.35455322
		radii 8.12799998
		right force point x -4.48239262 y -6.49529847 z -39.81628471
		left force point x -6.98823338 y -3.66678879 z -38.89282173
		up force point x -6.08389551 y -5.38986077 z -37.35455322
		down force point x -6.08389551 y -5.38986077 z -41.35455322
	proto 5 mono -10
		y_rot -0.00029245 z_rot -2.41660976 type D
		center x -6.07826670 y -5.38487408 z -35.39738050
		radii 8.12047997
		right force point x -4.47686489 y -6.49040133 z -35.85924816
		left force point x -6.98250351 y -3.66171257 z -34.93578522
		up force point x -6.07782890 y -5.38448622 z -33.39738059
		down force point x -6.07870450 y -5.38526193 z -37.39738042
	proto 5 mono -9
		y_rot 0.00585156 z_rot -2.41660976 type D
		center x -6.06863371 y -5.37633999 z -31.40904568
		radii 8.10761042
		right force point x -4.46511443 y -6.47999133 z -31.86804420
		left force point x -6.97499990 y -3.65506495 z -30.94459703
		up force point x -6.07739357 y -5.38410055 z -29.40907992
		down force point x -6.05987385 y -5.36857943 z -33.40901144
	proto 5 mono -8
		y_rot 0.00133203 z_rot -2.41660976 type D
		center x -6.08002303 y -5.38643005 z -27.39775435
		radii 8.12282640
		right force point x -4.47806008 y -6.49146018 z -27.85886510
		left force point x -6.98482157 y -3.66376619 z -26.93540294
		up force point x -6.08201711 y -5.38819665 z -25.39775612
		down force point x -6.07802895 y -5.38466344 z -29.39775257
	proto 5 mono -7
		y_rot 0.00934783 z_rot -2.41660976 type D
		center x -6.07909533 y -5.38560818 z -23.39754001
		radii 8.12158700
		right force point x -4.47437700 y -6.48819725 z -23.85489809
		left force point x -6.98667909 y -3.66541181 z -22.93147546
		up force point x -6.09308903 y -5.39800551 z -21.39762739
		down force point x -6.06510162 y -5.37321084 z -25.39745263
	proto 5 mono -6
		y_rot -0.00065890 z_rot -2.41660976 type D
		center x -6.08404244 y -5.38999094 z -19.39525952
		radii 8.12819628
		right force point x -4.48276735 y -6.49563045 z -19.85729776
		left force point x -6.98815267 y -3.66671728 z -18.93383499
		up force point x -6.08305606 y -5.38911708 z -17.39525996
		down force point x -6.08502883 y -5.39086480 z -21.39525909
	proto 5 mono -5
		y_rot -0.00515954 z_rot -2.41660976 type D
		center x -6.09150955 y -5.39660622 z -15.43505167
		radii 8.13817224
		right force point x -4.49179449 y -6.50362780 z -15.89917980
		left force point x -6.99406888 y -3.67195859 z -14.97572912
		up force point x -6.08378565 y -5.38976344 z -13.43507829
		down force point x -6.09923346 y -5.40344900 z -17.43502505
	proto 5 mono -4
		y_rot 0.01218663 z_rot -2.41660976 type D
		center x -6.08591030 y -5.39164572 z -11.45096938
		radii 8.13069171
		right force point x -4.48022157 y -6.49337509 z -11.90699139
		left force point x -6.99448579 y -3.67232793 z -10.98359699
		up force point x -6.10415350 y -5.40780778 z -9.45111789
		down force point x -6.06766711 y -5.37548366 z -13.45082087
	proto 5 mono -3
		y_rot 0.00787902 z_rot -2.41660976 type D
		center x -6.10268470 y -5.40650653 z -7.41338700
		radii 8.15310207
		right force point x -4.49846957 y -6.50954141 z -7.87143492
		left force point x -7.00975643 y -3.68585655 z -6.94800061
		up force point x -6.11447963 y -5.41695593 z -5.41344908
		down force point x -6.09088976 y -5.39605713 z -9.41332492
	proto 5 mono -2
		y_rot -0.03681180 z_rot -2.41660976 type D
		center x -6.07182809 y -5.37916996 z -3.38079840
		radii 8.11187807
		right force point x -4.48328104 y -6.49608554 z -3.85935652
		left force point x -6.96368242 y -3.64503854 z -2.93651917
		up force point x -6.01673247 y -5.33035951 z -1.38215336
		down force point x -6.12692370 y -5.42798042 z -5.37944345
	proto 5 mono -1
		y_rot 0.09901265 z_rot -2.41660976 type D
		center x -6.13658631 y -5.43654074 z 0.52846467
		radii 8.19839416
		right force point x -4.50262671 y -6.51322431 z 0.11502965
		left force point x -7.07679543 y -3.74524791 z 1.03396974
		up force point x -6.28456832 y -5.56764135 z 2.51866917
		down force point x -5.98860430 y -5.30544013 z -1.46173983
	proto 5 mono 0
		y_rot 0.41293602 z_rot -2.41660976 type D
		center x -6.91732212 y -6.12821227 z 4.35208596
		radii 9.24144637
		right force point x -5.20642500 y -7.13673515 z 4.11605070
		left force point x -7.98965335 y -4.55396941 z 4.96189343
		up force point x -7.51807730 y -6.66043488 z 6.18397905
		down force point x -6.31656695 y -5.59598966 z 2.52019287
	proto 5 mono 1
		y_rot 0.64160486 z_rot -2.41660976 type D
		center x -8.33861368 y -7.38736664 z 7.78415483
		radii 11.14027217
		right force point x -6.59958926 y -8.37097091 z 7.69295883
		left force point x -9.51911389 y -5.90895312 z 8.43277856
		up force point x -9.23455401 y -8.18110046 z 9.38642745
		down force point x -7.44267336 y -6.59363282 z 6.18188220
	proto 5 mono 2
		y_rot 0.83964498 z_rot -2.41660976 type D
		center x -10.35425039 y -9.17306483 z 10.68702664
		radii 13.83313484
		right force point x -8.61129707 y -10.15318840 z 10.72538696
		left force point x -11.63168770 y -7.78053009 z 11.34200825
		up force point x -11.46864237 y -10.16032991 z 12.02248093
		down force point x -9.23985840 y -8.18579974 z 9.35157235
	proto 5 mono 3
		y_rot 1.05134571 z_rot -2.41660976 type D
		center x -12.72636265 y -11.27457279 z 13.06338792
		radii 17.00224391
		right force point x -11.00038262 y -12.26973337 z 13.23845455
		left force point x -14.10626767 y -9.97281651 z 13.69686462
		up force point x -14.02591511 y -12.42587573 z 14.05619451
		down force point x -11.42681020 y -10.12326984 z 12.07058132
	proto 5 mono 4
		y_rot 1.17700613 z_rot -2.41660976 type D
		center x -15.39097134 y -13.63520995 z 14.79301354
		radii 20.56212414
		right force point x -13.68514447 y -14.64822468 z 15.04590848
		left force point x -16.82930208 y -12.38521434 z 15.40023315
		up force point x -16.77341299 y -14.85994630 z 15.56039606
		down force point x -14.00852969 y -12.41047359 z 14.02563102
	proto 5 mono 5
		y_rot 1.35963216 z_rot -2.41660976 type D
		center x -18.21596828 y -16.13793870 z 16.04954353
		radii 24.33628086
		right force point x -16.55205145 y -17.18808248 z 16.40812241
		left force point x -19.73376048 y -14.95833979 z 16.60167872
		up force point x -19.67973733 y -17.43472484 z 16.46874023
		down force point x -16.75219923 y -14.84115256 z 15.63034682
	proto 5 mono 6
		y_rot 1.59656490 z_rot -2.41660976 type D
		center x -21.18770085 y -18.77066385 z 16.42607333
		radii 28.30647432
		right force point x -19.59826570 y -19.88679264 z 16.90351697
		left force point x -22.79509896 y -17.67044886 z 16.87972327
		up force point x -22.68422539 y -20.09646882 z 16.37454188
		down force point x -19.69117631 y -17.44485888 z 16.47760478
	proto 5 mono 7
		y_rot 1.87711353 z_rot -2.41660976 type D
		center x -24.13692218 y -21.38344579 z 15.76516591
		radii 32.24659309
		right force point x -22.65959362 y -22.59889235 z 16.34842400
		left force point x -25.82448038 y -20.35424644 z 16.06995435
		up force point x -25.56425822 y -22.64795511 z 15.16206725
		down force point x -22.70958613 y -20.11893647 z 16.36826457
	proto 5 mono 8
		y_rot 2.08793867 z_rot -2.41660976 type D
		center x -26.86965428 y -23.80443503 z 14.16395281
		radii 35.89748527
		right force point x -25.48865510 y -25.10522197 z 14.79703623
		left force point x -28.59533058 y -22.80900536 z 14.34047781
		up force point x -28.17091862 y -24.95725457 z 13.17515645
		down force point x -25.56838995 y -22.65161550 z 15.15274917
	proto 5 mono 9
		y_rot 2.32080579 z_rot -2.41660976 type D
		center x -29.27861503 y -25.93858789 z 11.75215726
		radii 39.11582340
		right force point x -28.01042693 y -27.33931672 z 12.40764006
		left force point x -31.02202266 y -24.95886681 z 11.77816551
		up force point x -30.37395936 y -26.90897824 z 10.38886589
		down force point x -28.18327069 y -24.96819755 z 13.11544864
	proto 5 mono 10
		y_rot 2.56111184 z_rot -2.41660976 type D
		center x -31.18148287 y -27.62438160 z 8.70586341
		radii 41.65802843
		right force point x -30.03050478 y -29.12894942 z 9.34736562
		left force point x -32.91542969 y -26.63627897 z 8.57516675
		up force point x -32.00248849 y -28.35172906 z 7.03346530
		down force point x -30.36047726 y -26.89703413 z 10.37826152
	proto 5 mono 11
		y_rot 2.62177935 z_rot -2.41660976 type D
		center x -32.74255506 y -29.00737079 z 5.34345158
		radii 43.74359921
		right force point x -31.62050236 y -30.53756427 z 5.97551617
		left force point x -34.46968560 y -28.01322946 z 5.17403163
		up force point x -33.48615277 y -29.66614083 z 3.60762772
		down force point x -31.99895735 y -28.34860075 z 7.07927544

	force sphere center x -13.68003632 y -12.11945388 z -11.36454836 radius 3.000000
	force sphere center theta 0.189246 xi 0.024363
	force sphere left point x -15.08540873 y -9.46977000 z -11.30048796
	force sphere right point x -11.22343421 y -13.82903836 z -11.15857025
	force sphere connected -4
proto 6 z_angle -2.899932 iteration 0
	proto 6 mono -12
		y_rot 0.00000000 z_rot -2.89993167 type D
		center x -7.89181565 y -1.94515795 z -42.47154999
		radii 8.12800059
		right force point x -6.98747770 y -3.66822989 z -42.93328148
		left force point x -7.89181567 y 0.00081328 z -42.00981850
		up force point x -7.89181565 y -1.94515795 z -40.47154999
		down force point x -7.89181565 y -1.94515795 z -44.47154999
	proto 6 mono -11
		y_rot 0.00000000 z_rot -2.89993167 type D
		center x -7.89181565 y -1.94515795 z -38.47154999
		radii 8.12800059
		right force point x -6.98747770 y -3.66822989 z -38.93328148
		left force point x -7.89181567 y 0.00081328 z -38.00981850
		up force point x -7.89181565 y -1.94515795 z -36.47154999
		down force point x -7.89181565 y -1.94515795 z -40.47154999
	proto 6 mono -10
		y_rot 0.00464121 z_rot -2.89993167 type D
		center x -7.87018042 y -1.93982534 z -34.48296694
		radii 8.10571787
		right force point x -6.96376663 y -3.66238564 z -34.94253204
		left force point x -7.87226603 y 0.00563184 z -34.01907901
		up force point x -7.87919308 y -1.94204677 z -32.48298848
		down force point x -7.86116775 y -1.93760392 z -36.48294540
	proto 6 mono -9
		y_rot 0.01200922 z_rot -2.89993167 type D
		center x -7.87725925 y -1.94157012 z -30.50134852
		radii 8.11300855
		right force point x -6.96757014 y -3.66332312 z -30.95745414
		left force point x -7.88267565 y 0.00306610 z -30.03405775
		up force point x -7.90057919 y -1.94731797 z -28.50149274
		down force point x -7.85393931 y -1.93582227 z -32.50120430
	proto 6 mono -8
		y_rot 0.00404923 z_rot -2.89993167 type D
		center x -7.89915683 y -1.94696739 z -26.49192074
		radii 8.13556148
		right force point x -6.99300727 y -3.66959281 z -26.95176272
		left force point x -7.90097588 y -0.00144451 z -26.02830731
		up force point x -7.90701993 y -1.94890547 z -24.49193714
		down force point x -7.89129372 y -1.94502930 z -28.49190435
	proto 6 mono -7
		y_rot -0.00517296 z_rot -2.89993167 type D
		center x -7.89809225 y -1.94670499 z -22.47454958
		radii 8.13446504
		right force point x -6.99607946 y -3.67035003 z -22.93868394
		left force point x -7.89577922 y -0.00016364 z -22.01523332
		up force point x -7.88804700 y -1.94422906 z -20.47457634
		down force point x -7.90813750 y -1.94918092 z -24.47452282
	proto 6 mono -6
		y_rot -0.01804892 z_rot -2.89993167 type D
		center x -7.88374596 y -1.94316895 z -18.47325631
		radii 8.11968940
		right force point x -6.98757282 y -3.66825333 z -18.94331755
		left force point x -7.87572848 y 0.00477842 z -18.02000498
		up force point x -7.84869895 y -1.93453064 z -16.47358207
		down force point x -7.91879297 y -1.95180726 z -20.47293056
	proto 6 mono -5
		y_rot 0.00911455 z_rot -2.89993167 type D
		center x -7.89115014 y -1.94499392 z -14.50350337
		radii 8.12731517
		right force point x -6.98274486 y -3.66706335 z -14.96097108
		left force point x -7.89525507 y -0.00003445 z -14.03754646
		up force point x -7.90884929 y -1.94935636 z -12.50358644
		down force point x -7.87345100 y -1.94063147 z -16.50342029
	proto 6 mono -4
		y_rot -0.00440631 z_rot -2.89993167 type D
		center x -7.91233402 y -1.95021527 z -10.50860150
		radii 8.14913304
		right force point x -7.00997588 y -3.67377519 z -10.97238052
		left force point x -7.91036303 y -0.00375823 z -10.04892651
		up force point x -7.90377750 y -1.94810628 z -8.50862091
		down force point x -7.92089054 y -1.95232427 z -12.50858208
	proto 6 mono -3
		y_rot 0.02857498 z_rot -2.89993167 type D
		center x -7.91935175 y -1.95194499 z -6.50058945
		radii 8.15636080
		right force point x -7.00238957 y -3.67190534 z -6.94882684
		left force point x -7.93234520 y -0.00917635 z -6.02574086
		up force point x -7.97483350 y -1.96562001 z -4.50140592
		down force point x -7.86387001 y -1.93826997 z -8.49977298
	proto 6 mono -2
		y_rot 0.38302079 z_rot -2.89993167 type D
		center x -8.69160157 y -2.14228748 z -2.63760891
		radii 8.95172237
		right force point x -7.65248193 y -3.83213872 z -2.89183947
		left force point x -8.89191167 y -0.24568825 z -2.03529069
		up force point x -9.41733023 y -2.32116354 z -0.78252905
		down force point x -7.96587290 y -1.96341142 z -4.49268876
	proto 6 mono -1
		y_rot 0.54531159 z_rot -2.89993167 type D
		center x -10.42462360 y -2.56943907 z 0.90219609
		radii 10.73661001
		right force point x -9.35333192 y -4.25136061 z 0.74898360
		left force point x -10.72273737 y -0.69694628 z 1.53851279
		up force point x -11.43184858 y -2.81769774 z 2.61212752
		down force point x -9.41739863 y -2.32118040 z -0.80773534
	proto 6 mono 0
		y_rot 0.83392207 z_rot -2.89993167 type D
		center x -12.85641183 y -3.16882106 z 3.98550590
		radii 13.24117638
		right force point x -11.76838663 y -4.84661816 z 4.02011896
		left force point x -13.33674333 y -1.34124091 z 4.64066424
		up force point x -14.29451764 y -3.52328233 z 5.32945862
		down force point x -11.41830602 y -2.81435980 z 2.64155319
	proto 6 mono 1
		y_rot 1.00431734 z_rot -2.89993167 type D
		center x -15.93398112 y -3.92737380 z 6.43432076
		radii 16.41085066
		right force point x -14.86086335 y -5.60884525 z 6.57948281
		left force point x -16.52177295 y -2.12628025 z 7.07507248
		up force point x -17.57253438 y -4.33124093 z 7.50764948
		down force point x -14.29542786 y -3.52350668 z 5.36099203
	proto 6 mono 2
		y_rot 1.20575781 z_rot -2.89993167 type D
		center x -19.36016867 y -4.77185323 z 8.23391600
		radii 19.93957658
		right force point x -18.32780705 y -6.46337017 z 8.50410100
		left force point x -20.06969497 y -3.00076453 z 8.83376368
		up force point x -21.17410161 y -5.21894756 z 8.94788655
		down force point x -17.54623573 y -4.32475889 z 7.51994546
	proto 6 mono 3
		y_rot 1.43912384 z_rot -2.89993167 type D
		center x -23.08979284 y -5.69112307 z 9.19857164
		radii 23.78082032
		right force point x -22.13382387 y -7.40146910 z 9.59961998
		left force point x -23.92702916 y -3.95151206 z 9.72086359
		up force point x -25.01486693 y -6.16561124 z 9.46115632
		down force point x -21.16471874 y -5.21663489 z 8.93598696
	proto 6 mono 4
		y_rot 1.61540484 z_rot -2.89993167 type D
		center x -26.95158771 y -6.64297006 z 9.35826305
		radii 27.75819034
		right force point x -26.07171419 y -8.37207194 z 9.84409150
		left force point x -27.87178901 y -4.92380808 z 9.80291085
		up force point x -28.89153956 y -7.12112527 z 9.26907562
		down force point x -25.01163585 y -6.16481485 z 9.44745048
	proto 6 mono 5
		y_rot 1.81660205 z_rot -2.89993167 type D
		center x -30.85674782 y -7.60550562 z 8.76923061
		radii 31.78022344
		right force point x -30.07976990 y -9.35996899 z 9.33329054
		left force point x -31.85378544 y -5.90528210 z 9.10857699
		up force point x -32.74026149 y -8.06975007 z 8.28255479
		down force point x -28.97323415 y -7.14126118 z 9.25590643
	proto 6 mono 6
		y_rot 1.92714183 z_rot -2.89993167 type D
		center x -34.52609357 y -8.50991816 z 7.58656383
		radii 35.55938476
		right force point x -33.81151410 y -10.27976137 z 8.18408471
		left force point x -35.55615282 y -6.81783374 z 7.86193312
		up force point x -36.34598410 y -8.95848092 z 6.88886052
		down force point x -32.70620304 y -8.06135541 z 8.28426714
	proto 6 mono 7
		y_rot 2.16629812 z_rot -2.89993167 type D
		center x -37.99107427 y -9.36395924 z 5.79703769
		radii 39.12806482
		right force point x -37.42139306 y -11.16951667 z 6.44157295
		left force point x -39.06802055 y -7.68343144 z 5.92358018
		up force point x -39.59869590 y -9.76020241 z 4.67518919
		down force point x -36.38345264 y -8.96771608 z 6.91888618

	force sphere center x -17.43377000 y -4.29703858 z -11.17318522 radius 3.000000
	force sphere center theta -0.153055 xi -0.179547
	force sphere left point x -17.43539114 y -1.32553190 z -10.76069833
	force sphere right point x -16.06363334 y -6.89097181 z -11.80106732
	force sphere connected -4
proto 7 z_angle -3.383254 iteration 0
	proto 7 mono -12
		y_rot 0.00000000 z_rot -3.38325381 type D
		center x -7.89181516 y 1.94515929 z -41.53582382
		radii 8.12800044
		right force point x -7.89181552 y -0.00081194 z -41.99755531
		left force point x -6.98747692 y 3.66823108 z -41.07409233
		up force point x -7.89181516 y 1.94515929 z -39.53582382
		down force point x -7.89181516 y 1.94515929 z -43.53582382
	proto 7 mono -11
		y_rot 0.00000000 z_rot -3.38325381 type D
		center x -7.89181516 y 1.94515929 z -37.53582382
		radii 8.12800044
		right force point x -7.89181552 y -0.00081194 z -37.99755531
		left force point x -6.98747692 y 3.66823108 z -37.07409233
		up force point x -7.89181516 y 1.94515929 z -35.53582382
		down force point x -7.89181516 y 1.94515929 z -39.53582382
	proto 7 mono -10
		y_rot 0.00824536 z_rot -3.38325381 type D
		center x -7.88574331 y 1.94366272 z -33.55306364
		radii 8.12174688
		right force point x -7.88206257 y -0.00321583 z -34.01093960
		left force point x -6.98511691 y 3.66764939 z -33.08750801
		up force point x -7.90175466 y 1.94760916 z -31.55313163
		down force point x -7.86973197 y 1.93971627 z -35.55299565
	proto 7 mono -9
		y_rot 0.02424512 z_rot -3.38325381 type D
		center x -7.91481681 y 1.95082870 z -29.59092946
		radii 8.15169049
		right force point x -7.90408170 y 0.00221140 z -30.04123537
		left force point x -7.02147984 y 3.67661205 z -29.11804380
		up force point x -7.96189341 y 1.96243204 z -27.59151726
		down force point x -7.86774022 y 1.93922535 z -31.59034167
	proto 7 mono -8
		y_rot -0.01239157 z_rot -3.38325381 type D
		center x -7.90850771 y 1.94927364 z -25.59030185
		radii 8.14519257
		right force point x -7.91409796 y 0.00468019 z -26.05776851
		left force point x -6.99864900 y 3.67098475 z -25.13437643
		up force point x -7.88444534 y 1.94334279 z -23.59045540
		down force point x -7.93257008 y 1.95520449 z -27.59014830
	proto 7 mono -7
		y_rot 0.00355376 z_rot -3.38325381 type D
		center x -7.88708948 y 1.94399452 z -21.56106292
		radii 8.12313334
		right force point x -7.88549950 y -0.00236870 z -22.02113651
		left force point x -6.98434729 y 3.66745969 z -21.09767936
		up force point x -7.89399046 y 1.94569545 z -19.56107555
		down force point x -7.88018851 y 1.94229358 z -23.56105029
	proto 7 mono -6
		y_rot -0.00087930 z_rot -3.38325381 type D
		center x -7.87738259 y 1.94160198 z -17.56089224
		radii 8.11313593
		right force point x -7.87777733 y -0.00427205 z -18.02303304
		left force point x -6.97265031 y 3.66457664 z -17.09957042
		up force point x -7.87567508 y 1.94118112 z -15.56089301
		down force point x -7.87909009 y 1.94202284 z -19.56089147
	proto 7 mono -5
		y_rot -0.00412008 z_rot -3.38325381 type D
		center x -7.88427486 y 1.94330077 z -13.56995115
		radii 8.12023447
		right force point x -7.88612614 y -0.00221425 z -14.03359744
		left force point x -6.97809336 y 3.66591824 z -13.11014230
		up force point x -7.87627416 y 1.94132878 z -11.56996812
		down force point x -7.89227556 y 1.94527277 z -15.56993417
	proto 7 mono -4
		y_rot 0.01748867 z_rot -3.38325381 type D
		center x -7.89363445 y 1.94560771 z -9.59418827
		radii 8.12987418
		right force point x -7.88586394 y -0.00227887 z -10.04770506
		left force point x -6.99720538 y 3.67062893 z -9.12438331
		up force point x -7.92759369 y 1.95397791 z -7.59449411
		down force point x -7.85967522 y 1.93723750 z -11.59388242
	proto 7 mono -3
		y_rot 0.06679465 z_rot -3.38325381 type D
		center x -7.96106470 y 1.96222778 z -5.62167892
		radii 8.19932248
		right force point x -7.93215063 y 0.00912978 z -6.05129754
		left force point x -7.08765751 y 3.69292339 z -5.12989383
		up force point x -8.09067571 y 1.99417405 z -3.62613879
		down force point x -7.83145370 y 1.93028152 z -7.61721906
	proto 7 mono -2
		y_rot 0.13949416 z_rot -3.38325381 type D
		center x -8.35368124 y 2.05899915 z -1.63699304
		radii 8.60368919
		right force point x -8.29573914 y 0.09874637 z -2.02948733
		left force point x -7.51606978 y 3.79851762 z -1.11499445
		up force point x -8.62368500 y 2.12554915 z 0.34357988
		down force point x -8.08367747 y 1.99244914 z -3.61756595
	proto 7 mono -1
		y_rot 0.34008301 z_rot -3.38325381 type D
		center x -9.22494766 y 2.27374720 z 2.27126808
		radii 9.50103077
		right force point x -9.10130296 y 0.29730018 z 1.99132320
		left force point x -8.49604864 y 4.04006091 z 2.86189666
		up force point x -9.87269272 y 2.43340215 z 4.15672204
		down force point x -8.57720260 y 2.11409226 z 0.38581412
	proto 7 mono 0
		y_rot 0.56709848 z_rot -3.38325381 type D
		center x -10.92543336 y 2.69287962 z 5.82405308
		radii 11.25240839
		right force point x -10.75538615 y 0.70499539 z 5.68476830
		left force point x -10.33270485 y 4.49275637 z 6.46367532
		up force point x -11.96858793 y 2.94999433 z 7.51097945
		down force point x -9.88227878 y 2.43576490 z 4.13712671
	proto 7 mono 1
		y_rot 0.69597313 z_rot -3.38325381 type D
		center x -13.23278103 y 3.26159020 z 9.01812898
		radii 13.62881009
		right force point x -13.05051330 y 1.27069388 z 8.96235864
		left force point x -12.72103260 y 5.08142676 z 9.67105198
		up force point x -14.47778579 y 3.56845656 z 10.55298930
		down force point x -11.98777627 y 2.95472384 z 7.48326866
	proto 7 mono 2
		y_rot 0.91490632 z_rot -3.38325381 type D
		center x -16.03151252 y 3.95141611 z 11.75082420
		radii 16.51130168
		right force point x -15.85262830 y 1.96135375 z 11.83830130
		left force point x -15.65887289 y 5.80553994 z 12.40148889
		up force point x -17.57046583 y 4.33073433 z 12.97055383
		down force point x -14.49255921 y 3.57209788 z 10.53109456
	proto 7 mono 3
		y_rot 1.18992019 z_rot -3.38325381 type D
		center x -19.37925427 y 4.77656100 z 13.76317965
		radii 19.95923423
		right force point x -19.24714915 y 2.79802867 z 14.02386728
		left force point x -19.17518628 y 6.67223404 z 14.36714984
		up force point x -21.18198108 y 5.22089361 z 14.50664759
		down force point x -17.57652746 y 4.33222839 z 13.01971172
	proto 7 mono 4
		y_rot 1.34741563 z_rot -3.38325381 type D
		center x -23.11902337 y 5.69833203 z 14.95950436
		radii 23.81092668
		right force point x -23.03384916 y 3.73136714 z 15.31134873
		left force point x -23.00386179 y 7.61591855 z 15.51592125
		up force point x -25.01265908 y 6.16507169 z 15.40255952
		down force point x -21.22538765 y 5.23159238 z 14.51644919
	proto 7 mono 5
		y_rot 1.41900701 z_rot -3.38325381 type D
		center x -27.03532981 y 6.66361565 z 15.70831871
		radii 27.84443987
		right force point x -26.97596824 y 4.70301300 z 16.09884844
		left force point x -26.95794907 y 8.59051431 z 16.23848261
		up force point x -28.95488578 y 7.13674408 z 16.01073294
		down force point x -25.11577384 y 6.19048722 z 15.40590449
	proto 7 mono 6
		y_rot 1.61639722 z_rot -3.38325381 type D
		center x -30.92124631 y 7.62140881 z 15.91678548
		radii 31.84665360
		right force point x -30.94617943 y 5.68158295 z 16.40305083
		left force point x -30.93753752 y 9.57139555 z 16.36095469
		up force point x -32.86111119 y 8.09954294 z 15.82561530
		down force point x -28.98138143 y 7.14327468 z 16.00795566
	proto 7 mono 7
		y_rot 1.82977703 z_rot -3.38325381 type D
		center x -34.67076537 y 8.54558299 z 15.30148051
		radii 35.70838781
		right force point x -34.80536927 y 6.63278858 z 15.86989877
		left force point x -34.76775823 y 10.51546093 z 15.63340417
		up force point x -36.54789005 y 9.00825304 z 14.78928975
		down force point x -32.79364069 y 8.08291294 z 15.81367127

	force sphere center x -17.48686076 y 4.31012752 z -10.43999635 radius 3.000000
	force sphere center theta -0.163870 xi -0.048279
	force sphere left point x -16.10148884 y 6.97098985 z -10.41640989
	force sphere right point x -17.49403491 y 1.32121286 z -10.69755742
	force sphere connected -5
proto 8 z_angle -3.866576 iteration 0
	proto 8 mono -12
		y_rot 0.00000000 z_rot -3.86657572 type D
		center x -6.08389477 y 5.38986201 z -40.60002136
		radii 8.12800025
		right force point x -6.98823294 y 3.66679019 z -41.06175285
		left force point x -4.48239169 y 6.49529944 z -40.13828987
		up force point x -6.08389477 y 5.38986201 z -38.60002136
		down force point x -6.08389477 y 5.38986201 z -42.60002136
	proto 8 mono -11
		y_rot 0.00000000 z_rot -3.86657572 type D
		center x -6.08389477 y 5.38986201 z -36.60002136
		radii 8.12800025
		right force point x -6.98823294 y 3.66679019 z -37.06175285
		left force point x -4.48239169 y 6.49529944 z -36.13828987
		up force point x -6.08389477 y 5.38986201 z -34.60002136
		down force point x -6.08389477 y 5.38986201 z -38.60002136
	proto 8 mono -10
		y_rot 0.00637481 z_rot -3.86657572 type D
		center x -6.09261991 y 5.39759181 z -32.61173612
		radii 8.13965692
		right force point x -6.99476198 y 3.67257441 z -33.07048948
		left force point x -4.49332709 y 6.50498736 z -32.14704527
		up force point x -6.10216307 y 5.40604631 z -30.61177675
		down force point x -6.08307675 y 5.38913731 z -34.61169548
	proto 8 mono -9
		y_rot 0.00470588 z_rot -3.86657572 type D
		center x -6.10524236 y 5.40877433 z -28.65655962
		radii 8.15652034
		right force point x -7.00795800 y 3.68426507 z -29.11609447
		left force point x -4.50536953 y 6.51565604 z -28.19264172
		up force point x -6.11228714 y 5.41501546 z -26.65658176
		down force point x -6.09819759 y 5.40253321 z -30.65653747
	proto 8 mono -8
		y_rot -0.00738081 z_rot -3.86657572 type D
		center x -6.09383890 y 5.39867174 z -24.66224419
		radii 8.14128547
		right force point x -7.00073743 y 3.67786820 z -25.12740033
		left force point x -4.48979444 y 6.50185770 z -24.20396250
		up force point x -6.08278976 y 5.38888306 z -22.66229867
		down force point x -6.10488803 y 5.40846042 z -26.66218971
	proto 8 mono -7
		y_rot 0.01088032 z_rot -3.86657572 type D
		center x -6.09280661 y 5.39775722 z -20.65308863
		radii 8.13990635
		right force point x -6.99340514 y 3.67137235 z -21.10972591
		left force point x -4.49508444 y 6.50654424 z -20.18631759
		up force point x -6.10909436 y 5.41218690 z -18.65320701
		down force point x -6.07651887 y 5.38332753 z -22.65297025
	proto 8 mono -6
		y_rot -0.01224058 z_rot -3.86657572 type D
		center x -6.08633460 y 5.39202351 z -16.64416186
		radii 8.13125983
		right force point x -6.99492926 y 3.67272261 z -17.11155907
		left force point x -4.48062725 y 6.49373628 z -16.18816528
		up force point x -6.06801064 y 5.37578990 z -14.64431169
		down force point x -6.10465856 y 5.40825712 z -18.64401203
	proto 8 mono -5
		y_rot 0.00329032 z_rot -3.86657572 type D
		center x -6.06374811 y 5.37201362 z -12.68128921
		radii 8.10108459
		right force point x -6.96695100 y 3.64793603 z -13.14148590
		left force point x -4.46338408 y 6.47846016 z -12.21802792
		up force point x -6.06867378 y 5.37637739 z -10.68130004
		down force point x -6.05882244 y 5.36764986 z -14.68127838
	proto 8 mono -4
		y_rot 0.01945806 z_rot -3.86657572 type D
		center x -6.10277904 y 5.40659201 z -8.65820359
		radii 8.15322937
		right force point x -7.00045870 y 3.67762127 z -9.11078660
		left force point x -4.50806643 y 6.51804528 z -8.18749844
		up force point x -6.13190633 y 5.43239655 z -6.65858220
		down force point x -6.07365175 y 5.38078748 z -10.65782499
	proto 8 mono -3
		y_rot 0.40933812 z_rot -3.86657572 type D
		center x -6.72715338 y 5.95973958 z -4.82752931
		radii 8.98738496
		right force point x -7.52273596 y 4.14031868 z -5.06576441
		left force point x -5.29200255 y 7.21255228 z -4.21859383
		up force point x -7.32297118 y 6.48758824 z -2.99276041
		down force point x -6.13133558 y 5.43189091 z -6.66229822
	proto 8 mono -2
		y_rot 0.57411373 z_rot -3.86657572 type D
		center x -8.14400015 y 7.21495665 z -1.30844204
		radii 10.88027288
		right force point x -8.91652704 y 5.37511019 z -1.44322779
		left force point x -6.78608204 y 8.53619159 z -0.66781998
		up force point x -8.95701868 y 7.93522842 z 0.37090588
		down force point x -7.33098162 y 6.49468487 z -2.98778996
	proto 8 mono -1
		y_rot 0.82165148 z_rot -3.86657572 type D
		center x -10.02305718 y 8.87965640 z 1.71076172
		radii 13.39066738
		right force point x -10.78550765 y 7.03088300 z 1.73733654
		left force point x -8.78582848 y 10.30781286 z 2.36622664
		up force point x -11.11928323 y 9.85082822 z 3.07278733
		down force point x -8.92683113 y 7.90848458 z 0.34873612
	proto 8 mono 0
		y_rot 1.02416402 z_rot -3.86657572 type D
		center x -12.38703364 y 10.97395740 z 4.14433791
		radii 16.54890762
		right force point x -13.16350801 y 9.13760810 z 4.30216313
		left force point x -11.24816373 y 12.48925217 z 4.78219140
		up force point x -13.66590890 y 12.10694234 z 5.18396437
		down force point x -11.10815838 y 9.84097245 z 3.10471144
	proto 8 mono 1
		y_rot 1.26015806 z_rot -3.86657572 type D
		center x -15.11559760 y 13.39125483 z 5.76907157
		radii 20.19423177
		right force point x -15.93289874 y 11.59107491 z 6.07134807
		left force point x -14.08519656 y 15.00264466 z 6.35361969
		up force point x -16.54096947 y 14.65402449 z 6.38040442
		down force point x -13.69022573 y 12.12848518 z 5.15773873
	proto 8 mono 2
		y_rot 1.38221376 z_rot -3.86657572 type D
		center x -18.00987029 y 15.95535744 z 6.76744570
		radii 24.06094052
		right force point x -18.85795971 y 14.18245355 z 7.13833134
		left force point x -17.03108561 y 17.61247539 z 7.31144997
		up force point x -19.48035082 y 17.25808989 z 7.14237927
		down force point x -16.53938976 y 14.65262499 z 6.39251214
	proto 8 mono 3
		y_rot 1.48998366 z_rot -3.86657572 type D
		center x -20.99467380 y 18.59966337 z 7.35171925
		radii 28.04859721
		right force point x -21.87497219 y 16.85529416 z 7.77862765
		left force point x -20.05809696 y 20.29417422 z 7.85317395
		up force point x -22.48680948 y 19.92158061 z 7.51316872
		down force point x -19.50253813 y 17.27774613 z 7.19026978
	proto 8 mono 4
		y_rot 1.73761115 z_rot -3.86657572 type D
		center x -23.96658459 y 21.23254735 z 7.17304732
		radii 32.01902941
		right force point x -24.93657124 y 19.56763502 z 7.70895107
		left force point x -23.11235676 y 23.00001308 z 7.55561722
		up force point x -25.44282521 y 22.54038280 z 6.84096285
		down force point x -22.49034398 y 19.92471191 z 7.50513178
	proto 8 mono 5
		y_rot 2.00060772 z_rot -3.86657572 type D
		center x -26.84848284 y 23.78568715 z 6.04712712
		radii 35.86920607
		right force point x -27.93248189 y 22.22178102 z 6.66287356
		left force point x -26.05499197 y 25.60696115 z 6.27806713
		up force point x -28.20934161 y 24.99130317 z 5.21372840
		down force point x -25.48762407 y 22.58007114 z 6.88052584
	proto 8 mono 6
		y_rot 2.25819863 z_rot -3.86657572 type D
		center x -29.35523655 y 26.00647780 z 3.91166649
		radii 39.21819476
		right force point x -30.56222212 y 24.55152825 z 4.56458888
		left force point x -28.59062413 y 27.85333587 z 3.97862246
		up force point x -30.51227974 y 27.03152891 z 2.64260334
		down force point x -28.19819337 y 24.98142668 z 5.18072964
	proto 8 mono 7
		y_rot 2.47759782 z_rot -3.86657572 type D
		center x -31.46400839 y 27.87468717 z 1.15988752
		radii 42.03548512
		right force point x -32.77846157 y 26.51494565 z 1.81051478
		left force point x -30.69859813 y 29.72083841 z 1.08325386
		up force point x -32.38657448 y 28.69200964 z -0.41518574
		down force point x -30.54144231 y 27.05736470 z 2.73496079
	proto 8 mono 8
		y_rot 2.75043106 z_rot -3.86657572 type D
		center x -32.95935675 y 29.19945060 z -2.24291240
		radii 44.03325008
		right force point x -34.40276180 y 27.95395049 z -1.63850247
		left force point x -32.16045754 y 31.01593321 z -2.49221334
		up force point x -33.53011488 y 29.70509832 z -4.09184602
		down force point x -32.38859863 y 28.69380288 z -0.39397877
	proto 8 mono 9
		y_rot 2.95036678 z_rot -3.86657572 type D
		center x -33.85446235 y 29.99244519 z -6.08560626
		radii 45.22909892
		right force point x -35.38392376 y 28.82318440 z -5.54377883
		left force point x -33.00945791 y 31.76808213 z -6.45040890
		up force point x -34.13899005 y 30.24451482 z -8.04915023
		down force point x -33.56993464 y 29.74037557 z -4.12206230
	proto 8 mono 10
		y_rot 3.26267615 z_rot -3.86657572 type D
		center x -33.96857440 y 30.09353968 z -10.06683764
		radii 45.38155106
		right force point x -35.60927088 y 29.02282459 z -9.66473785
		left force point x -33.01993843 y 31.77736706 z -10.58143955
		up force point x -33.78775242 y 29.93334534 z -12.05219433
		down force point x -34.14939637 y 30.25373401 z -8.08148095
	proto 8 mono 11
		y_rot 3.46563725 z_rot -3.86657572 type D
		center x -33.33188684 y 29.52948356 z -13.96547255
		radii 44.53094519
		right force point x -35.02529172 y 28.50546404 z -13.67605255
		left force point x -32.29936317 y 31.13899291 z -14.55145423
		up force point x -32.85523039 y 29.10720267 z -15.86138328
		down force point x -33.80854328 y 29.95176444 z -12.06956183

	force sphere center x -13.50591081 y 11.96519637 z -11.34746333 radius 3.000000
	force sphere center theta 0.182690 xi 0.270576
	force sphere left point x -11.09305921 y 13.62408354 z -12.00033428
	force sphere right point x -14.81562940 y 9.42217164 z -10.44321643
	force sphere connected -5
proto 9 z_angle -4.349898 iteration 0
	proto 9 mono -12
		y_rot 0.00000000 z_rot -4.34989738 type D
		center x -2.88222972 y 7.59981206 z -39.68617249
		radii 8.12800046
		right force point x -4.48373249 y 6.49437419 z -40.14790397
		left force point x -0.95044684 y 7.83437324 z -39.22444100
		up force point x -2.88222972 y 7.59981206 z -37.68617249
		down force point x -2.88222972 y 7.59981206 z -41.68617249
	proto 9 mono -11
		y_rot 0.00000000 z_rot -4.34989738 type D
		center x -2.88222972 y 7.59981206 z -35.68617249
		radii 8.12800046
		right force point x -4.48373249 y 6.49437419 z -36.14790397
		left force point x -0.95044684 y 7.83437324 z -35.22444100
		up force point x -2.88222972 y 7.59981206 z -33.68617249
		down force point x -2.88222972 y 7.59981206 z -37.68617249
	proto 9 mono -10
		y_rot 0.01662314 z_rot -4.34989738 type D
		center x -2.88275279 y 7.60119130 z -31.70964196
		radii 8.12947555
		right force point x -4.48155677 y 6.48863727 z -32.16356859
		left force point x -0.95371435 y 7.84298895 z -31.24023320
		up force point x -2.89454155 y 7.63227568 z -29.70991828
		down force point x -2.87096404 y 7.57010692 z -33.70936564
	proto 9 mono -9
		y_rot 0.00226678 z_rot -4.34989738 type D
		center x -2.88885816 y 7.61728983 z -27.72288678
		radii 8.14669294
		right force point x -4.48999022 y 6.51087445 z -28.18356144
		left force point x -0.95744685 y 7.85283075 z -27.26010084
		up force point x -2.89046578 y 7.62152878 z -25.72289192
		down force point x -2.88725054 y 7.61305089 z -29.72288164
	proto 9 mono -8
		y_rot -0.01449316 z_rot -4.34989738 type D
		center x -2.88057067 y 7.59543751 z -23.73482020
		radii 8.12332187
		right force point x -4.48446370 y 6.49630223 z -24.20325244
		left force point x -0.94643222 y 7.82378755 z -23.27988645
		up force point x -2.87029233 y 7.56833578 z -21.73503025
		down force point x -2.89084900 y 7.62253923 z -25.73461015
	proto 9 mono -7
		y_rot 0.02129437 z_rot -4.34989738 type D
		center x -2.88346928 y 7.60308051 z -19.72788432
		radii 8.13149607
		right force point x -4.48152318 y 6.48854871 z -20.17959506
		left force point x -0.95521015 y 7.84693305 z -19.25634145
		up force point x -2.89857031 y 7.64289866 z -17.72833775
		down force point x -2.86836824 y 7.56326236 z -21.72743089
	proto 9 mono -6
		y_rot -0.01895096 z_rot -4.34989738 type D
		center x -2.88458619 y 7.60602557 z -15.72274561
		radii 8.13464581
		right force point x -4.48922132 y 6.50884702 z -16.19321914
		left force point x -0.94973027 y 7.83248379 z -15.26992199
		up force point x -2.87114679 y 7.57058879 z -13.72310474
		down force point x -2.89802559 y 7.64146235 z -17.72238648
	proto 9 mono -5
		y_rot -0.00740486 z_rot -4.34989738 type D
		center x -2.87759260 y 7.58758500 z -11.72644106
		radii 8.11492362
		right force point x -4.48031231 y 6.48535591 z -12.19160831
		left force point x -0.94460185 y 7.81896127 z -11.26817065
		up force point x -2.87234105 y 7.57373780 z -9.72649589
		down force point x -2.88284416 y 7.60143220 z -13.72638622
	proto 9 mono -4
		y_rot 0.04435708 z_rot -4.34989738 type D
		center x -2.90096800 y 7.64922084 z -7.74727122
		radii 8.18084316
		right force point x -4.49537291 y 6.52506743 z -8.18789816
		left force point x -0.97660787 y 7.90335417 z -7.26534352
		up force point x -2.93241618 y 7.73214282 z -5.74923845
		down force point x -2.86951983 y 7.56629886 z -9.74530399
	proto 9 mono -3
		y_rot 0.25367558 z_rot -4.34989738 type D
		center x -3.11503192 y 8.21366077 z -3.84911357
		radii 8.78451178
		right force point x -4.68072891 y 7.01381083 z -4.17919396
		left force point x -1.22962494 y 8.57050510 z -3.28528500
		up force point x -3.29301782 y 8.68297082 z -1.91312052
		down force point x -2.93704603 y 7.74435073 z -5.78510663
	proto 9 mono -2
		y_rot 0.53738459 z_rot -4.34989738 type D
		center x -3.65859269 y 9.64691215 z -0.21767429
		radii 10.31737440
		right force point x -5.19955880 y 8.38185227 z -0.37593658
		left force point x -1.83389932 y 10.16384503 z 0.41736468
		up force point x -4.02163090 y 10.60416485 z 1.50042655
		down force point x -3.29555448 y 8.68965944 z -1.93577514
	proto 9 mono -1
		y_rot 0.61541178 z_rot -4.34989738 type D
		center x -4.43833108 y 11.70291247 z 3.11274628
		radii 12.51626714
		right force point x -5.97560934 y 10.42812853 z 3.00457299
		left force point x -2.63136730 y 12.26659441 z 3.75861357
		up force point x -4.84775435 y 12.78247246 z 4.74581787
		down force point x -4.02890782 y 10.62335249 z 1.47967469
	proto 9 mono 0
		y_rot 0.79368434 z_rot -4.34989738 type D
		center x -5.36065138 y 14.13487023 z 6.13801089
		radii 15.11724643
		right force point x -6.89476257 y 12.85173542 z 6.14625191
		left force point x -3.59494007 y 14.80732596 z 6.79380572
		up force point x -5.86627675 y 15.46809421 z 7.54045761
		down force point x -4.85502601 y 12.80164625 z 4.73556417
	proto 9 mono 1
		y_rot 1.01135900 z_rot -4.34989738 type D
		center x -6.48637266 y 17.10315207 z 8.65096748
		radii 18.29182443
		right force point x -8.02660216 y 15.83614993 z 8.80062927
		left force point x -4.77086040 y 17.90797177 z 9.29071974
		up force point x -7.08746635 y 18.68810524 z 9.71238625
		down force point x -5.88527896 y 15.51819889 z 7.58954872
	proto 9 mono 2
		y_rot 1.27255050 z_rot -4.34989738 type D
		center x -7.75925505 y 20.45946571 z 10.29452320
		radii 21.88140252
		right force point x -9.32086839 y 19.24884811 z 10.60398848
		left force point x -6.10059090 y 21.41418149 z 10.87534247
		up force point x -8.43715587 y 22.24694256 z 10.88221106
		down force point x -7.08135422 y 18.67198887 z 9.70683535
	proto 9 mono 3
		y_rot 1.55411941 z_rot -4.34989738 type D
		center x -9.13381766 y 24.08388798 z 10.91694665
		radii 25.75772283
		right force point x -10.73399706 y 22.97496064 z 11.37488338
		left force point x -7.52813047 y 25.17829245 z 11.39028319
		up force point x -9.84292907 y 25.95366033 z 10.95029895
		down force point x -8.42470626 y 22.21411563 z 10.88359435
	proto 9 mono 4
		y_rot 1.67309743 z_rot -4.34989738 type D
		center x -10.55290469 y 27.82571141 z 10.75757740
		radii 29.75960370
		right force point x -12.17353579 y 26.77071078 z 11.26799732
		left force point x -8.96600269 y 28.96964836 z 11.17369073
		up force point x -11.25840682 y 29.68596690 z 10.55333188
		down force point x -9.84740255 y 25.96545591 z 10.96182292
	proto 9 mono 5
		y_rot 1.74513953 z_rot -4.34989738 type D
		center x -11.96485442 y 31.54871535 z 10.26465008
		radii 33.74135714
		right force point x -13.59889243 y 30.52906580 z 10.80338432
		left force point x -10.38810723 y 32.71942833 z 10.64319920
		up force point x -12.66331330 y 33.39039932 z 9.91772742
		down force point x -11.26639553 y 29.70703138 z 10.61157274
	proto 9 mono 6
		y_rot 1.89316590 z_rot -4.34989738 type D
		center x -13.33274948 y 35.15555673 z 9.29856806
		radii 37.59887468
		right force point x -14.99641313 y 34.21402353 z 9.88656339
		left force point x -11.77372351 y 36.37299668 z 9.59399651
		up force point x -14.00542623 y 36.92925882 z 8.66493814
		down force point x -12.66007273 y 33.38185463 z 9.93219797
	proto 9 mono 7
		y_rot 2.06287514 z_rot -4.34989738 type D
		center x -14.61377389 y 38.53333911 z 7.72632109
		radii 41.21141359
		right force point x -16.31413274 y 37.68856318 z 8.35491747
		left force point x -13.06945887 y 39.78956864 z 7.91861900
		up force point x -15.23883800 y 40.18149704 z 6.78140294
		down force point x -13.98870978 y 36.88518119 z 8.67123924

	force sphere center x -6.31472034 y 16.65054229 z -11.04680349 radius 3.000000
	force sphere center theta -0.572927 xi -0.020145
	force sphere left point x -3.37046903 y 17.12191672 z -11.37724319
	force sphere right point x -8.81644169 y 15.05653088 z -11.49459575
	force sphere connected -5
proto 10 z_angle -4.833219 iteration 0
	proto 10 mono -12
		y_rot 0.00000000 z_rot -4.83321953 type D
		center x 0.97972267 y 8.06873798 z -38.80216980
		radii 8.12800032
		right force point x -0.95206026 y 7.83417719 z -39.26390129
		left force point x 2.79923734 y 7.37868697 z -38.34043831
		up force point x 0.97972267 y 8.06873798 z -36.80216980
		down force point x 0.97972267 y 8.06873798 z -40.80216980
	proto 10 mono -11
		y_rot 0.00000000 z_rot -4.83321953 type D
		center x 0.97972267 y 8.06873798 z -34.80216980
		radii 8.12800032
		right force point x -0.95206026 y 7.83417719 z -35.26390129
		left force point x 2.79923734 y 7.37868697 z -34.34043831
		up force point x 0.97972267 y 8.06873798 z -32.80216980
		down force point x 0.97972267 y 8.06873798 z -36.80216980
	proto 10 mono -10
		y_rot 0.01242623 z_rot -4.83321953 type D
		center x 0.98129865 y 8.08171732 z -30.79627833
		radii 8.14107498
		right force point x -0.95117152 y 7.84149661 z -31.25218740
		left force point x 2.80150922 y 7.39739760 z -30.32879572
		up force point x 0.98429420 y 8.10638795 z -28.79643274
		down force point x 0.97830309 y 8.05704669 z -32.79612392
	proto 10 mono -9
		y_rot -0.02659182 z_rot -4.83321953 type D
		center x 0.98151054 y 8.08346238 z -26.80045742
		radii 8.14283286
		right force point x -0.94877273 y 7.86125235 z -27.27440806
		left force point x 2.79956524 y 7.38138748 z -26.35127157
		up force point x 0.97510071 y 8.03067273 z -24.80116451
		down force point x 0.98792036 y 8.13625203 z -28.79975034
	proto 10 mono -8
		y_rot 0.01227318 z_rot -4.83321953 type D
		center x 0.97878242 y 8.06099435 z -22.80771870
		radii 8.12019981
		right force point x -0.95367933 y 7.82084292 z -23.26369992
		left force point x 2.79898437 y 7.37660361 z -22.34030649
		up force point x 0.98174109 y 8.08536114 z -20.80786933
		down force point x 0.97582376 y 8.03662757 z -24.80756807
	proto 10 mono -7
		y_rot 0.00120130 z_rot -4.83321953 type D
		center x 0.97924120 y 8.06477270 z -18.81847400
		radii 8.12400591
		right force point x -0.95260855 y 7.82966160 z -19.27964571
		left force point x 2.79882276 y 7.37527264 z -18.35618340
		up force point x 0.97953080 y 8.06715777 z -16.81847544
		down force point x 0.97895159 y 8.06238762 z -20.81847256
	proto 10 mono -6
		y_rot -0.01581005 z_rot -4.83321953 type D
		center x 0.97812436 y 8.05557478 z -14.81161381
		radii 8.11474043
		right force point x -0.95277166 y 7.82831823 z -15.28065005
		left force point x 2.79676617 y 7.35833506 z -14.35730248
		up force point x 0.97431314 y 8.02418653 z -12.81186376
		down force point x 0.98193559 y 8.08696302 z -16.81136386
	proto 10 mono -5
		y_rot 0.03428592 z_rot -4.83321953 type D
		center x 0.98056002 y 8.07563417 z -10.84347701
		radii 8.13494715
		right force point x -0.95309775 y 7.82563269 z -11.28897326
		left force point x 2.80201550 y 7.40156723 z -10.36605301
		up force point x 0.98882382 y 8.14369271 z -8.84465242
		down force point x 0.97229621 y 8.00757563 z -12.84230160
	proto 10 mono -4
		y_rot 0.31248645 z_rot -4.83321953 type D
		center x 1.06087083 y 8.73705286 z -6.90809054
		radii 8.80122376
		right force point x -0.88530360 y 8.38396744 z -7.20429281
		left force point x 2.90021391 y 8.21030347 z -6.32555119
		up force point x 1.13498299 y 9.34742114 z -5.00494631
		down force point x 0.98675866 y 8.12668459 z -8.81123477
	proto 10 mono -3
		y_rot 0.60206762 z_rot -4.83321953 type D
		center x 1.27114411 y 10.46880823 z -3.39182218
		radii 10.54569833
		right force point x -0.68228898 y 10.05594241 z -3.50861681
		left force point x 3.13204947 y 10.11964009 z -2.74752967
		up force point x 1.40767553 y 11.59324510 z -1.74348941
		down force point x 1.13461268 y 9.34437137 z -5.04015494
	proto 10 mono -2
		y_rot 0.80454125 z_rot -4.83321953 type D
		center x 1.58018782 y 13.01401087 z -0.34836871
		radii 13.10959467
		right force point x -0.37448730 y 12.59091600 z -0.33300891
		left force point x 3.45701143 y 12.79594121 z 0.30735895
		up force point x 1.75388430 y 14.44452937 z 1.03851498
		down force point x 1.40649133 y 11.58349237 z -1.73525239
	proto 10 mono -1
		y_rot 0.99962484 z_rot -4.83321953 type D
		center x 1.96231694 y 16.16112575 z 2.06089884
		radii 16.27982412
		right force point x 0.00949973 y 15.75333213 z 2.20305829
		left force point x 3.85443991 y 16.06905762 z 2.70229896
		up force point x 2.16512440 y 17.83139460 z 3.14213475
		down force point x 1.75950948 y 14.49085690 z 0.97966292
	proto 10 mono 0
		y_rot 1.10801078 z_rot -4.83321953 type D
		center x 2.38148555 y 19.61328809 z 4.05574756
		radii 19.75734150
		right force point x 0.43097478 y 19.22448962 z 4.26632643
		left force point x 4.28187502 y 19.58930065 z 4.67859944
		up force point x 2.59720109 y 21.38986446 z 4.94863232
		down force point x 2.16577002 y 17.83671171 z 3.16286280
	proto 10 mono 1
		y_rot 1.31427656 z_rot -4.83321953 type D
		center x 2.83310679 y 23.33272168 z 5.54434300
		radii 23.50409316
		right force point x 0.88938139 y 22.99980581 z 5.87765756
		left force point x 4.74834796 y 23.43104899 z 6.11195465
		up force point x 3.06629206 y 25.25317421 z 6.05177447
		down force point x 2.59992151 y 21.41226915 z 5.03691154
	proto 10 mono 2
		y_rot 1.53230529 z_rot -4.83321953 type D
		center x 3.30709299 y 27.23634724 z 6.12981325
		radii 27.43638961
		right force point x 1.37366968 y 26.98827667 z 6.57740157
		left force point x 5.23619604 y 27.44883732 z 6.61293784
		up force point x 3.54798791 y 29.22029439 z 6.20677631
		down force point x 3.06619807 y 25.25240008 z 6.05285019
	proto 10 mono 3
		y_rot 1.77006365 z_rot -4.83321953 type D
		center x 3.78109001 y 31.14006192 z 5.83461243
		radii 31.36877584
		right force point x 1.86199874 y 31.01002628 z 6.38249877
		left force point x 5.72240491 y 31.45312557 z 6.19969816
		up force point x 4.01739310 y 33.08619195 z 5.43871002
		down force point x 3.54478692 y 29.19393188 z 6.23051484
	proto 10 mono 4
		y_rot 1.97449425 z_rot -4.83321953 type D
		center x 4.24102919 y 34.92799993 z 4.63821591
		radii 35.18453507
		right force point x 2.33624938 y 34.91582971 z 5.24785988
		left force point x 6.18991040 y 35.30337772 z 4.88510360
		up force point x 4.46272390 y 36.75381919 z 3.85257255
		down force point x 4.01933448 y 33.10218067 z 5.42385927
	proto 10 mono 5
		y_rot 2.15746317 z_rot -4.83321953 type D
		center x 4.67650446 y 38.51445960 z 2.65838737
		radii 38.79733615
		right force point x 2.78558140 y 38.61640988 z 3.30182821
		left force point x 6.62957791 y 38.92436359 z 2.79060993
		up force point x 4.87726816 y 40.16789663 z 1.55121082
		down force point x 4.47574075 y 36.86102258 z 3.76556393
	proto 10 mono 6
		y_rot 2.39567909 z_rot -4.83321953 type D
		center x 5.04200520 y 41.52462754 z 0.08735613
		radii 41.82961282
		right force point x 3.16981485 y 41.78085546 z 0.74252827
		left force point x 6.99665303 y 41.94749762 z 0.06427405
		up force point x 5.20560805 y 42.87201754 z -1.38158032
		down force point x 4.87840236 y 40.17723755 z 1.55629259
	proto 10 mono 7
		y_rot 2.63046584 z_rot -4.83321953 type D
		center x 5.32475213 y 43.85325678 z -3.15270887
		radii 44.17534511
		right force point x 3.47083866 y 44.26000831 z -2.52218684
		left force point x 7.27658529 y 44.25294600 z -3.32762558
		up force point x 5.44267572 y 44.82444443 z -4.89709661
		down force point x 5.20682854 y 42.88206913 z -1.40832113
	proto 10 mono 8
		y_rot 2.82802251 z_rot -4.83321953 type D
		center x 5.51806747 y 45.44535104 z -6.79680424
		radii 45.77913279
		right force point x 3.67864827 y 45.97147357 z -6.21393883
		left force point x 7.46428055 y 45.79875477 z -7.09237227
		up force point x 5.59242819 y 46.05776634 z -8.69928104
		down force point x 5.44370675 y 44.83293574 z -4.89432744
	proto 10 mono 9
		y_rot 3.02209284 z_rot -4.83321953 type D
		center x 5.62856798 y 46.35540416 z -10.66113229
		radii 46.69586997
		right force point x 3.80201797 y 46.98751394 z -10.14717482
		left force point x 7.56658560 y 46.64131222 z -11.06405201
		up force point x 5.65730770 y 46.59209694 z -12.64686907
		down force point x 5.59982826 y 46.11871138 z -8.67539551

	force sphere center x 2.19410818 y 18.07009739 z -10.48482785 radius 3.000000
	force sphere center theta 0.127867 xi -0.193868
	force sphere left point x 4.92818389 y 17.02080454 z -9.83381746
	force sphere right point x -0.74665143 y 17.70985465 z -10.95616429
	force sphere connected -5
proto 11 z_angle -5.316541 iteration 0
	proto 11 mono -12
		y_rot 0.00000000 z_rot -5.31654167 type D
		center x 4.61723202 y 6.68921172 z -37.85403824
		radii 8.12800006
		right force point x 2.79771749 y 7.37926310 z -38.31576973
		left force point x 5.90764926 y 5.23263101 z -37.39230675
		up force point x 4.61723202 y 6.68921172 z -35.85403824
		down force point x 4.61723202 y 6.68921172 z -39.85403824
	proto 11 mono -11
		y_rot 0.00000000 z_rot -5.31654167 type D
		center x 4.61723202 y 6.68921172 z -33.85403824
		radii 8.12800006
		right force point x 2.79771749 y 7.37926310 z -34.31576973
		left force point x 5.90764926 y 5.23263101 z -33.39230675
		up force point x 4.61723202 y 6.68921172 z -31.85403824
		down force point x 4.61723202 y 6.68921172 z -35.85403824
	proto 11 mono -10
		y_rot -0.00957735 z_rot -5.31654167 type D
		center x 4.61378966 y 6.68422460 z -29.86006605
		radii 8.12194026
		right force point x 2.79679930 y 7.37793287 z -30.32623648
		left force point x 5.90170700 y 5.22402215 z -29.40281586
		up force point x 4.60290871 y 6.66846083 z -27.86015778
		down force point x 4.62467061 y 6.69998837 z -31.85997433
	proto 11 mono -9
		y_rot 0.00221589 z_rot -5.31654167 type D
		center x 4.62805225 y 6.70488753 z -25.89214937
		radii 8.14704759
		right force point x 2.80795716 y 7.39409781 z -26.35284779
		left force point x 5.91905136 y 5.24914978 z -25.42938708
		up force point x 4.63056979 y 6.70853481 z -23.89215428
		down force point x 4.62553472 y 6.70124024 z -27.89214446
	proto 11 mono -8
		y_rot -0.00103045 z_rot -5.31654167 type D
		center x 4.62009551 y 6.69336019 z -21.87339670
		radii 8.13304083
		right force point x 2.80085139 y 7.38380334 z -22.33560782
		left force point x 5.91024261 y 5.23638811 z -21.41214534
		up force point x 4.61892478 y 6.69166410 z -19.87339776
		down force point x 4.62126623 y 6.69505628 z -23.87339564
	proto 11 mono -7
		y_rot -0.00413500 z_rot -5.31654167 type D
		center x 4.62029721 y 6.69365242 z -17.87240721
		radii 8.13339591
		right force point x 2.80186952 y 7.38527836 z -18.33606041
		left force point x 5.90963214 y 5.23550369 z -17.41260533
		up force point x 4.61559933 y 6.68684636 z -15.87242430
		down force point x 4.62499510 y 6.70045847 z -19.87239011
	proto 11 mono -6
		y_rot 0.00503529 z_rot -5.31654167 type D
		center x 4.61346903 y 6.68376009 z -13.89090304
		radii 8.12137584
		right force point x 2.79263714 y 7.37190294 z -14.35028374
		left force point x 5.90521035 y 5.22909763 z -13.42683247
		up force point x 4.61918976 y 6.69204799 z -11.89092840
		down force point x 4.60774831 y 6.67547220 z -15.89087769
	proto 11 mono -5
		y_rot -0.02468754 z_rot -5.31654167 type D
		center x 4.62146083 y 6.69533820 z -9.89119082
		radii 8.13544430
		right force point x 2.80850164 y 7.39488662 z -10.36427746
		left force point x 5.90548396 y 5.22949403 z -9.44109589
		up force point x 4.59341543 y 6.65470745 z -7.89180027
		down force point x 4.64950623 y 6.73596896 z -11.89058138
	proto 11 mono -4
		y_rot 0.06819254 z_rot -5.31654167 type D
		center x 4.68452052 y 6.78669589 z -5.90406924
		radii 8.24645218
		right force point x 2.84774826 y 7.45174514 z -6.33299481
		left force point x 5.99342523 y 5.35689888 z -5.41167816
		up force point x 4.76193607 y 6.89885162 z -3.90871766
		down force point x 4.60710497 y 6.67454016 z -7.89942082
	proto 11 mono -3
		y_rot 0.32774630 z_rot -5.31654167 type D
		center x 5.15067281 y 7.46203370 z -2.02563714
		radii 9.06704899
		right force point x 3.26080522 y 8.05016113 z -2.31287678
		left force point x 6.53960684 y 6.14817911 z -1.43856952
		up force point x 5.51640452 y 7.99188726 z -0.13209667
		down force point x 4.78494110 y 6.93218013 z -3.91917762
	proto 11 mono -2
		y_rot 0.61143831 z_rot -5.31654167 type D
		center x 6.18579312 y 8.96166354 z 1.51596600
		radii 10.88923551
		right force point x 4.26364021 y 9.50301763 z 1.40522346
		left force point x 7.67470890 y 7.79265745 z 2.16137638
		up force point x 6.83798370 y 9.90652419 z 3.15361243
		down force point x 5.53360255 y 8.01680289 z -0.12168042
	proto 11 mono -1
		y_rot 0.81119225 z_rot -5.31654167 type D
		center x 7.67757016 y 11.12287449 z 4.57458251
		radii 13.51530319
		right force point x 5.75023568 y 11.65672180 z 4.59430246
		left force point x 9.24055003 y 10.06116870 z 5.23023084
		up force point x 8.50138786 y 12.31637982 z 5.95185133
		down force point x 6.85375245 y 9.92936916 z 3.19731368
	proto 11 mono 0
		y_rot 1.05186706 z_rot -5.31654167 type D
		center x 9.49394932 y 13.75435256 z 6.95021049
		radii 16.71278816
		right force point x 7.58001764 y 14.30761715 z 7.12560660
		left force point x 11.14547486 y 12.82092725 z 7.58359866
		up force point x 10.48050854 y 15.18362955 z 7.94211179
		down force point x 8.50739010 y 12.32507557 z 5.95830919
	proto 11 mono 1
		y_rot 1.26251522 z_rot -5.31654167 type D
		center x 11.62022150 y 16.83478792 z 8.58426151
		radii 20.45579702
		right force point x 9.73505789 y 17.42973023 z 8.88790899
		left force point x 13.34484576 y 16.00726433 z 9.16810726
		up force point x 12.70279031 y 18.40315873 z 9.19110397
		down force point x 10.53765269 y 15.26641710 z 7.97741906
	proto 11 mono 2
		y_rot 1.46076284 z_rot -5.31654167 type D
		center x 13.83397821 y 20.04196644 z 9.41399510
		radii 24.35281035
		right force point x 11.98925458 y 20.69549615 z 9.82617667
		left force point x 15.62060083 y 19.30426292 z 9.92758360
		up force point x 14.96323730 y 21.67797976 z 9.63361827
		down force point x 12.70471913 y 18.40595311 z 9.19437194
	proto 11 mono 3
		y_rot 1.64112478 z_rot -5.31654167 type D
		center x 16.07932823 y 23.29491572 z 9.44952705
		radii 28.30543931
		right force point x 14.28130722 y 24.01610583 z 9.94652332
		left force point x 17.91452916 y 22.62759001 z 9.88163113
		up force point x 17.21264960 y 24.93681429 z 9.30898607
		down force point x 14.94600685 y 21.65301716 z 9.59006804
	proto 11 mono 4
		y_rot 1.89210773 z_rot -5.31654167 type D
		center x 18.28823753 y 26.49507156 z 8.68682056
		radii 32.19391944
		right force point x 16.56794920 y 27.32887684 z 9.27450826
		left force point x 20.17562066 y 25.90334477 z 8.98286838
		up force point x 19.36622268 y 28.05680181 z 8.05519831
		down force point x 17.21025238 y 24.93334132 z 9.31844280
	proto 11 mono 5
		y_rot 2.12149639 z_rot -5.31654167 type D
		center x 20.32835237 y 29.45068654 z 6.97669133
		radii 35.78526020
		right force point x 18.68830495 y 30.40074076 z 7.61515935
		left force point x 22.24526790 y 28.90174479 z 7.13192602
		up force point x 21.29651502 y 30.85331151 z 5.93012348
		down force point x 19.36018972 y 28.04806156 z 8.02325917
	proto 11 mono 6
		y_rot 2.41281294 z_rot -5.31654167 type D
		center x 22.07433002 y 31.98017046 z 4.42032595
		radii 38.85881301
		right force point x 20.54203723 y 33.08633414 z 5.07491034
		left force point x 24.00132284 y 31.44582817 z 4.38601839
		up force point x 22.83094689 y 33.07631863 z 2.92835071
		down force point x 21.31771315 y 30.88402229 z 5.91230118
	proto 11 mono 7
		y_rot 2.58616738 z_rot -5.31654167 type D
		center x 23.43026518 y 33.94458059 z 1.21110906
		radii 41.24574981
		right force point x 21.96177141 y 35.14317306 z 1.84899788
		left force point x 25.34832035 y 33.39728990 z 1.06435331
		up force point x 24.02935182 y 34.81250695 z -0.48824347
		down force point x 22.83117854 y 33.07665423 z 2.91046159

	force sphere center x 10.37331684 y 15.02833565 z -10.15371420 radius 3.000000
	force sphere center theta -0.026413 xi 0.127430
	force sphere left point x 12.34140631 y 12.79779427 z -10.54269878
	force sphere right point x 7.58586463 y 16.08030950 z -9.80234377
	force sphere connected -5
proto 12 z_angle -5.799863 iteration 0
	proto 12 mono -12
		y_rot 0.00000000 z_rot -5.79986334 type D
		center x 7.19698673 y 3.77727022 z -36.94227600
		radii 8.12800026
		right force point x 5.90656908 y 5.23385058 z -37.40400749
		left force point x 7.66268816 y 1.88784539 z -36.48054451
		up force point x 7.19698673 y 3.77727022 z -34.94227600
		down force point x 7.19698673 y 3.77727022 z -38.94227600
	proto 12 mono -11
		y_rot 0.00000000 z_rot -5.79986334 type D
		center x 7.19698673 y 3.77727022 z -32.94227600
		radii 8.12800026
		right force point x 5.90656908 y 5.23385058 z -33.40400749
		left force point x 7.66268816 y 1.88784539 z -32.48054451
		up force point x 7.19698673 y 3.77727022 z -30.94227600
		down force point x 7.19698673 y 3.77727022 z -34.94227600
	proto 12 mono -10
		y_rot -0.01542601 z_rot -5.79986334 type D
		center x 7.18412849 y 3.77052170 z -28.93365680
		radii 8.11347867
		right force point x 5.90006647 y 5.23043774 z -29.40251699
		left force point x 7.64357243 y 1.87781267 z -28.47916388
		up force point x 7.15681146 y 3.75618462 z -26.93389476
		down force point x 7.21144552 y 3.78485878 z -30.93341885
	proto 12 mono -9
		y_rot 0.00601160 z_rot -5.79986334 type D
		center x 7.19405018 y 3.77572900 z -24.94390207
		radii 8.12468384
		right force point x 5.90118220 y 5.23102332 z -25.40282562
		left force point x 7.66221685 y 1.88759802 z -24.47937934
		up force point x 7.20469612 y 3.78131643 z -22.94393821
		down force point x 7.18340423 y 3.77014158 z -26.94386593
	proto 12 mono -8
		y_rot -0.00002823 z_rot -5.79986334 type D
		center x 7.17835098 y 3.76748943 z -20.93987544
		radii 8.10695377
		right force point x 5.88794487 y 5.22407584 z -21.40162008
		left force point x 7.64404088 y 1.87805854 z -20.47815710
		up force point x 7.17830099 y 3.76746319 z -18.93987545
		down force point x 7.17840097 y 3.76751566 z -22.93987544
	proto 12 mono -7
		y_rot -0.00036776 z_rot -5.79986334 type D
		center x 7.20476623 y 3.78135322 z -16.94414731
		radii 8.13678614
		right force point x 5.91449897 y 5.23801250 z -17.40605003
		left force point x 7.67031734 y 1.89184949 z -16.48258712
		up force point x 7.20411496 y 3.78101141 z -14.94414744
		down force point x 7.20541750 y 3.78169503 z -18.94414717
	proto 12 mono -6
		y_rot -0.01877920 z_rot -5.79986334 type D
		center x 7.16474118 y 3.76034645 z -12.94468633
		radii 8.09158338
		right force point x 5.88207353 y 5.22099432 z -13.41508139
		left force point x 7.62283804 y 1.86693043 z -12.49178124
		up force point x 7.13148683 y 3.74289322 z -10.94503897
		down force point x 7.19799553 y 3.77779969 z -14.94433368
	proto 12 mono -5
		y_rot 0.05025405 z_rot -5.79986334 type D
		center x 7.21120315 y 3.78473158 z -8.99682426
		radii 8.14405574
		right force point x 5.90076872 y 5.23080632 z -9.43457930
		left force point x 7.69796254 y 1.90635881 z -8.51228217
		up force point x 7.30016119 y 3.83142036 z -6.99934920
		down force point x 7.12224511 y 3.73804279 z -10.99429933
	proto 12 mono -4
		y_rot 0.35475195 z_rot -5.79986334 type D
		center x 7.89501104 y 4.14362166 z -5.10478784
		radii 8.91632210
		right force point x 6.48825506 y 5.53914295 z -5.37600355
		left force point x 8.52840368 y 2.34220797 z -4.51004214
		up force point x 8.51015111 y 4.46647209 z -3.22932249
		down force point x 7.27987098 y 3.82077124 z -6.98025320
	proto 12 mono -3
		y_rot 0.53629923 z_rot -5.79986334 type D
		center x 9.41488332 y 4.94131221 z -1.62928670
		radii 10.63280745
		right force point x 7.97345679 y 6.31863699 z -1.78823963
		left force point x 10.14737925 y 3.19191194 z -0.99442578
		up force point x 10.31974551 y 5.41622055 z 0.08992431
		down force point x 8.51002112 y 4.46640387 z -3.34849770
	proto 12 mono -2
		y_rot 0.66584116 z_rot -5.79986334 type D
		center x 11.39347243 y 5.97975594 z 1.67198598
		radii 12.86734996
		right force point x 9.93858473 y 7.35001575 z 1.59655497
		left force point x 12.19980540 y 4.26910834 z 2.32276391
		up force point x 12.48740169 y 6.55389434 z 3.24478090
		down force point x 10.29954316 y 5.40561754 z 0.09919106
	proto 12 mono -1
		y_rot 0.80804382 z_rot -5.79986334 type D
		center x 13.77680607 y 7.23062600 z 4.71417900
		radii 15.55899540
		right force point x 12.31827488 y 8.59897356 z 4.73183505
		left force point x 14.66552933 y 5.56322015 z 5.36986850
		up force point x 15.05706391 y 7.90255718 z 6.09600690
		down force point x 12.49654823 y 6.55869482 z 3.33235110
	proto 12 mono 0
		y_rot 0.99761457 z_rot -5.79986334 type D
		center x 16.50733380 y 8.66371758 z 7.18226346
		radii 18.64274850
		right force point x 15.06214761 y 10.03906913 z 7.32313564
		left force point x 17.50526977 y 7.05363099 z 7.82393704
		up force point x 17.99521821 y 9.44461960 z 8.26687955
		down force point x 15.01944940 y 7.88281557 z 6.09764738
	proto 12 mono 1
		y_rot 1.17520020 z_rot -5.79986334 type D
		center x 19.58944545 y 10.28133465 z 9.01550535
		radii 22.12356696
		right force point x 18.17521351 y 11.67293224 z 9.26730715
		left force point x 20.68586612 y 8.72293682 z 9.62317132
		up force point x 21.22358464 y 11.13899710 z 9.78622204
		down force point x 17.95530626 y 9.42367219 z 8.24478866
	proto 12 mono 2
		y_rot 1.39088719 z_rot -5.79986334 type D
		center x 22.96861650 y 12.05486052 z 10.16766538
		radii 25.93987290
		right force point x 21.61452534 y 13.47802244 z 10.54322802
		left force point x 24.17513279 y 10.55424534 z 10.70847265
		up force point x 24.71094593 y 12.96930560 z 10.52554574
		down force point x 21.22628707 y 11.14041545 z 9.80978502
	proto 12 mono 3
		y_rot 1.66867347 z_rot -5.79986334 type D
		center x 26.47222494 y 13.89369618 z 10.34448673
		radii 29.89671365
		right force point x 25.22757528 y 15.37429743 z 10.85308005
		left force point x 27.79746665 y 12.45539291 z 10.76283838
		up force point x 28.23466113 y 14.81869410 z 10.14904485
		down force point x 24.70978875 y 12.96869826 z 10.53992861
	proto 12 mono 4
		y_rot 1.88509032 z_rot -5.79986334 type D
		center x 29.93238466 y 15.70972819 z 9.52061647
		radii 33.80448508
		right force point x 28.79298791 y 17.24557043 z 10.10624746
		left force point x 31.32673840 y 14.30769771 z 9.82076338
		up force point x 31.61654834 y 16.59364553 z 8.90232621
		down force point x 28.24822098 y 14.82581086 z 10.13890672
	proto 12 mono 5
		y_rot 2.05079271 z_rot -5.79986334 type D
		center x 33.26012447 y 17.45626087 z 8.04939493
		radii 37.56270655
		right force point x 32.20983971 y 19.03887269 z 8.67568699
		left force point x 34.69124336 y 16.07352623 z 8.24925398
		up force point x 34.83091741 y 18.28067665 z 7.12584300
		down force point x 31.68933154 y 16.63184510 z 8.97294687
	proto 12 mono 6
		y_rot 2.20587961 z_rot -5.79986334 type D
		center x 36.26999046 y 19.03596049 z 5.94279633
		radii 40.96193355
		right force point x 35.30743245 y 20.66461486 z 6.59161603
		left force point x 37.72180687 y 17.66408875 z 6.04377664
		up force point x 37.69561412 y 19.78418555 z 4.75630721
		down force point x 34.84436680 y 18.28773543 z 7.12928545
	proto 12 mono 7
		y_rot 2.37518678 z_rot -5.79986334 type D
		center x 38.93219946 y 20.43319563 z 3.28539306
		radii 43.96853009
		right force point x 38.06765279 y 22.11329033 z 3.94101556
		left force point x 40.39087829 y 19.06492557 z 3.27574542
		up force point x 40.16041635 y 21.07781362 z 1.84457700
		down force point x 37.70398256 y 19.78857764 z 4.72620911

	force sphere center x 15.62538888 y 8.20083715 z -10.82378251 radius 3.000000
	force sphere center theta 0.356537 xi -0.135650
	force sphere left point x 16.35513136 y 5.36269399 z -10.18158370
	force sphere right point x 13.67268675 y 10.47366492 z -10.96941337
	force sphere connected -6
snapshot 0 finished
