# Supplementary material for: Mechanisms of microtubule dynamics and force generation examined with computational modeling and electron cryotomography
Source: Nat Commun. 2020 Jul 28;11:3765. doi: 10.1038/s41467-020-17553-2 (PMC7387542; doi:10.1038/s41467-020-17553-2)
Supplement: Supplementary file 10 — Supplementary Code [file 41467_2020_17553_MOESM10_ESM.zip › BD_MT_model/python_scripts/animation.py]

#! /usr/bin/python

from argparse import ArgumentParser
import common
from math import ceil
import os
import re
import subprocess as sp


def cut_zeroes_str(number):
    assert type(number) is int
    power = 0
    while number:
        if number % 10:
            break
        number /= 10
        power += 1
    if power:
        return '{}E{}'.format(number, power)
    else:
        return str(number)


class CleanDirGuard:
    def __init__(self, path):
        self.dir_path = path
        if not os.path.exists(self.dir_path):
            os.makedirs(self.dir_path)

    def __del__(self):
        import shutil
        if os.path.exists(self.dir_path):
            shutil.rmtree(self.dir_path)


parser = ArgumentParser(description="plot animation from snapshots in directory")
parser.add_argument("path_to_snapshots", type=str, help="path to snapshot dir")
parser.add_argument("-o", "--output", nargs="?", default="./mov.mp4", help="path to output file")
parser.add_argument("-s", "--sparsing", type=int, nargs="?", default=1, help="only s-th snapshot will be included in animation")
parser.add_argument("--azimuth", type=float, nargs="?", default=0, help="camera z angle rotation value")
parser.add_argument("--max_frames", type=int, nargs="?", default=None, help="max frames in animation")

parsed = parser.parse_args()


class FrameSaver(common.SnapshotsReader):
    re_plane = re.compile(r"^plane height (-?\d+.\d+)$")

    def __init__(self, path, sparsing, max_frames, temp_path):
        super(FrameSaver, self).__init__(path, sparsing, max_frames)

        self.temp_path = temp_path

        self.fig_paths = os.path.join(temp_path, 'fig_paths.txt')
        if os.path.exists(self.fig_paths):
            assert 'file {} already exists'.format(self.fig_paths)
        self.fig_paths_file = open(self.fig_paths, 'w')

        self.focal_z = None
        self.frame_min = None
        self.frame_max = None

        self.frame_y_delta = 107  # todo: automated frame boundaries for distance

    def set_frame(self, new_focal):
        # global focal_z, frame_min, frame_max
        self.focal_z = new_focal
        self.frame_min = self.focal_z - self.frame_y_delta
        self.frame_max = self.focal_z + self.frame_y_delta

    def get_additional_count(self, lowest_snapshot):
        val = ceil((lowest_snapshot - self.frame_min) / (2 * common.Microtubule.mono_radius)) + 2
        val = val + 1 if val % 2 else val
        return int(val)

    def process_snapshot(self, *args, **kwargs):
        snapshot_lines = args[0]
        assert len(snapshot_lines)

        res = self.re_started.match(snapshot_lines[0])
        assert res
        iteration = int(res.group(1))

        res = self.re_plane.match(snapshot_lines[-2])
        if res is not None:
            common.Microtubule.plot_z_plane(float(res.group(1)), 40)

        mt = common.Microtubule(common.parse_new_format(snapshot_lines), False)
        av_length = common.np.average([max(proto.monomers, key=lambda m: m.center.z).center.z
                                      for proto in mt.protofilaments])

        if self.focal_z is None:
            self.set_frame(mt.snapshot_min_start)
        elif mt.snapshot_min < self.frame_min:
            print "shift frame down"
            self.set_frame(mt.snapshot_max - self.frame_y_delta * 3. / 4)
        elif mt.snapshot_max > self.frame_max:
            print "shift frame up"
            self.set_frame(mt.snapshot_min + self.frame_y_delta * 3. / 4)

        mt.add_mono_front(self.get_additional_count(mt.snapshot_min_start))

        mt.plot()

        common.mlab.view(focalpoint=(0, 0, self.focal_z), elevation=90, azimuth=parsed.azimuth, distance=400)

        fig_path = "mov_{}.png".format(iteration)
        self.fig_paths_file.write(fig_path + '\n')

        fig_path = os.path.join(self.temp_path, fig_path)

        common.mlab.text(0.01, 0.01, "length: {:.2f}nm\niter: {}".format(av_length, cut_zeroes_str(iteration)),
                         line_width=0.5, width=0.4).property.color = (0, 0, 0)

        common.mlab.savefig(fig_path)
        common.mlab.clf(figure)

    def read_snapshots(self, *args, **kwargs):
        super(FrameSaver, self).read_snapshots(args, kwargs)

        self.fig_paths_file.close()


frame_size = (400, 800)  # (1200, 2400)  # (600, 1200)

common.mlab.options.offscreen = True

figure = common.mlab.figure(size=frame_size, bgcolor=(1, 1, 1))
common.mlab.clf(figure)
figure.scene.disable_render = True

temp_path = os.path.join(os.path.split(parsed.path_to_snapshots)[0], '.temp')
guard = CleanDirGuard(temp_path)

fs = FrameSaver(parsed.path_to_snapshots, parsed.sparsing, int(parsed.max_frames) if parsed.max_frames else None,
                temp_path)
fs.read_snapshots()

command = ["ffmpeg", '-y', '-f', 'image2pipe', '-s', "{}x{}".format(frame_size[0], frame_size[1]), '-r', '2', '-i', '-',
           '-vcodec', 'mpeg4', parsed.output]

pipe = sp.Popen(command, stdin=sp.PIPE)

with open(fs.fig_paths, 'r') as fig_paths_file:
    for f_path in fig_paths_file:
        f_path = f_path.strip('\n')
        f = open(os.path.join(fs.temp_path, f_path), 'r')
        pipe.stdin.write(f.read())
