# Supplementary material for: Mechanisms of microtubule dynamics and force generation examined with computational modeling and electron cryotomography
Source: Nat Commun. 2020 Jul 28;11:3765. doi: 10.1038/s41467-020-17553-2 (PMC7387542; doi:10.1038/s41467-020-17553-2)
Supplement: Supplementary file 10 — Supplementary Code [file 41467_2020_17553_MOESM10_ESM.zip › BD_MT_model/python_scripts/common.py]

from numpy import sin, cos, sqrt, pi, mgrid, arange, zeros_like
from mayavi import mlab
import os
import numpy as np
import copy
import re


def plot_sphere(center, r, color=(1, 1, 1), vertex=20):
    try:
        _color = center.color
    except AttributeError:
        _color = color

    phi, theta = mgrid[0:pi:complex(0, vertex), 0:2 * pi:complex(0, 2 * vertex)]
    x = r * sin(phi) * cos(theta)
    y = r * sin(phi) * sin(theta)
    z = r * cos(phi)

    mlab.mesh(x + center[0], y + center[1], z + center[2], color=_color)


class MonomerNew:
    point_radius = 0.2
    lawngreen = (0.4863, 0.9882, 0)
    forestgreen = (0.1333, 0.5451, 0.1333)
    fulvous = (0.89, 0.52, 0)
    daffodil = (1., 1., 0.19)

    colors = {"T": [lawngreen, forestgreen], "D": [daffodil, fulvous]}

    def __init__(self, vertex_center=20, vertex_fp=10):
        self.number = None
        self.proto_number = None
        self.center = None
        self.left_point = None
        self.right_point = None
        self.up_point = None
        self.down_point = None
        self.dimer_type = None
        self.angle = None

        self.vertex_center = vertex_center
        self.vertex_fp = vertex_fp

    def is_left_of(self, other):
        assert self.proto_number != other.proto_number
        if self.proto_number == 0 and other.proto_number == 12:
            return True

        if self.proto_number == 12 and other.proto_number == 0:
            return False

        assert abs(self.proto_number - other.proto_number) == 1
        return self.proto_number > other.proto_number

    def plot(self, plot_fp=False):
        objects = [plot_sphere(self.center, 1.8, self.colors[self.dimer_type][self.number % 2],
                               self.vertex_center)]

        if plot_fp is True:
            objects.append(plot_sphere(self.left_point, MonomerNew.point_radius, (1, 0, 0), self.vertex_fp))
            objects.append(plot_sphere(self.right_point, MonomerNew.point_radius, (0, 0, 1), self.vertex_fp))
            objects.append(plot_sphere(self.up_point, MonomerNew.point_radius, (1, 1, 0), self.vertex_fp))
            objects.append(plot_sphere(self.down_point, MonomerNew.point_radius, (0, 1, 1), self.vertex_fp))
            x = self.center.x
            y = self.center.y
            rad = sqrt(x ** 2 + y ** 2)
            ratio = (rad + 3) / rad
            x *= ratio
            y *= ratio
            mlab.text3d(x, y, self.center.z, "{}".format(self.number))

        return objects


class Protofilament:
    def __init__(self):
        self.monomers = []
        self.hidden_gtp = None
        self.force_sphere = None
        self.number = None

    def __getitem__(self, item):
        return self.monomers[item] if item < len(self.monomers) else StopIteration()

    def __len__(self):
        return len(self.monomers)

    def __iter__(self):
        return IterPoint(self)

    def insert(self, pos, value):
        self.monomers.insert(pos, value)


def plot_axes(length=10):
    points = arange(- length, length, 0.1)
    zeros = zeros_like(points)
    mlab.plot3d(points, zeros, zeros, color=(1, 0, 0))
    mlab.text3d(points[len(points) - 1], 0, 0, "x")
    mlab.plot3d(zeros, points, zeros, color=(0, 1, 0))
    mlab.text3d(0, points[len(points) - 1], 0, "y")
    mlab.plot3d(zeros, zeros, points, color=(0, 0, 1))
    mlab.text3d(0, 0, points[len(points) - 1], "z")


class IterPoint:
    def __init__(self, p):
        self.p = p
        self.i = 0
        self.l = len(p)

    def __iter__(self):
        return self

    def next(self):
        if self.i < self.l:
            ret = self.p[self.i]
            self.i += 1
            return ret
        else:
            raise StopIteration()


class Point:
    point_re = re.compile(r"^x (-?\d+.?\d*) y (-?\d+.?\d*) z (-?\d+.?\d*)(?: color (\d+.?\d*) (\d+.?\d*)"
                          r" (\d+.?\d*))?\n?$")

    def __init__(self, string=""):
        if not string:
            self.x = 0
            self.y = 0
            self.z = 0
            return

        res = self.point_re.search(string)
        if res is None:
            raise BaseException("str {} not match pattern".format(string))

        if None not in res.groups():
            self.color = (float(res.group(4)), float(res.group(5)), float(res.group(6)))

        self.x = float(res.group(1))
        self.y = float(res.group(2))
        self.z = float(res.group(3))

    def __getitem__(self, item):
        if item == 0:
            return self.x
        elif item == 1:
            return self.y
        elif item == 2:
            return self.z
        else:
            raise StopIteration()

    def __len__(self):
        return 3

    def __iter__(self):
        return IterPoint(self)

    def push_to(self, f):
        f[0].append(self.x)
        f[1].append(self.y)
        f[2].append(self.z)

    def __add__(self, other):
        r = Point()
        r.x = self.x + other.x
        r.y = self.y + other.y
        r.z = self.z + other.z
        return r

    def __sub__(self, other):
        r = Point()
        r.x = self.x - other.x
        r.y = self.y - other.y
        r.z = self.z - other.z
        return r

    def __str__(self):
        return "x {} y {} z {}".format(self.x, self.y, self.z)

    def distance(self, other):
        delta_x = self.x - other.x
        delta_y = self.y - other.y
        delta_z = self.z - other.z
        return sqrt(delta_x * delta_x + delta_y * delta_y + delta_z * delta_z)


class ForceSphere:
    def __init__(self, center, radius):
        self.center = center
        self.radius = radius
        self.left_point = None
        self.right_point = None
        self.connected = None


def parse_new_format(_file, vertex_center=10, vertex_fp=8):

    hidden = None
    force_sphere = None

    re_z_angle = re.compile(r"^proto (\d+) z_angle -?\d+(.\d+)?[\S|\s]*$")
    re_hidden = re.compile(r"^(-?\d+)-(-?\d+)$")
    re_proto_mono = re.compile(r"^[\S|\s]*proto (\d+) mono (-?\d+)$")
    re_y_rot_z_rot = re.compile(r"^[\S|\s]*y_rot (-?\d+.?\d*) z_rot \S+ type (\S)$")
    re_center = re.compile(r"^\t\tcenter ([\S|\s]*)$")
    re_left_point = re.compile(r"^[\S|\s]*left force point ([\S|\s]*)$")
    re_right_point = re.compile(r"^[\S|\s]*right force point ([\S|\s]*)$")
    re_up_point = re.compile(r"^[\S|\s]*up force point ([\S|\s]*)$")
    re_down_point = re.compile(r"^[\S|\s]*down force point ([\S|\s]*)$")
    re_force_sphere = re.compile(r"^[\S|\s]*force sphere center ([\S|\s]*) radius (\d+.\d+)$")
    re_force_sphere_point = re.compile(r"^[\S|\s]*force sphere (left|right) point ([\S|\s]*)$")
    re_force_sphere_connected = re.compile(r'^[\S|\s]*force sphere connected (-?\d+)$')

    protofilaments = []
    for c in range(13):
        protofilaments.append(Protofilament())
        protofilaments[-1].number = c

    monomer = None
    proto_number = None

    for line in _file:
        res = re_z_angle.search(line)
        if res is not None:
            if proto_number is not None:
                protofilament = protofilaments[proto_number]
                if force_sphere is not None and protofilament.force_sphere is None:
                    protofilament.force_sphere = force_sphere

            proto_number = int(res.group(1))
            hidden = None
            force_sphere = None
            continue

        hidden_gtp_key = 'hidden gtp:'
        if hidden is None:
            if line.startswith(hidden_gtp_key):
                hidden = set()
                for interval in line[len(hidden_gtp_key):].strip().split(' '):
                    res = re_hidden.match(interval)
                    assert res
                    for v in xrange(int(res.group(1)), int(res.group(2)) + 1):
                        hidden.add(v)
                continue

        if force_sphere is None:
            res = re_force_sphere.search(line)
            if res is not None:
                force_sphere = ForceSphere(Point(res.group(1)), float(res.group(2)))
                continue
        else:
            if force_sphere.left_point is None or force_sphere.right_point is None:
                res = re_force_sphere_point.search(line)
                if res is not None:
                    side = res.group(1)
                    if side == 'left':
                        assert force_sphere.left_point is None
                        force_sphere.left_point = Point(res.group(2))
                    elif side == 'right':
                        assert force_sphere.right_point is None
                        force_sphere.right_point = Point(res.group(2))
                    else:
                        assert False
                    continue
            if force_sphere.connected is None:
                res = re_force_sphere_connected.search(line)
                if res is not None:
                    assert force_sphere.connected is None
                    force_sphere.connected = int(res.group(1))
                    continue

        res = re_proto_mono.search(line)
        if res is not None:
            if int(res.group(1)) != proto_number:
                raise BaseException("check failed: int(res.group(1)) != proto:\nleft: {} rigth: {}\nline: {}\n".
                                    format(res.group(1), proto_number, line))
            if monomer is not None:
                protofilament = protofilaments[monomer.proto_number]

                protofilament.monomers.append(monomer)

                if hidden is not None and protofilament.hidden_gtp is None:
                    protofilament.hidden_gtp = hidden

            monomer = MonomerNew(vertex_center, vertex_fp)
            monomer.number = int(res.group(2))
            monomer.proto_number = proto_number
            continue

        if monomer is None:
            continue

        if monomer.dimer_type is None:
            res = re_y_rot_z_rot.search(line)
            if res is not None:
                monomer.dimer_type = res.group(2)
                monomer.angle = float(res.group(1))
                continue

        if monomer.center is None:
            res = re_center.search(line)
            if res is not None:
                monomer.center = Point(res.group(1))
                continue

        if monomer.left_point is None:
            res = re_left_point.search(line)
            if res is not None:
                monomer.left_point = Point(res.group(1))
                continue
        if monomer.right_point is None:
            res = re_right_point.search(line)
            if res is not None:
                monomer.right_point = Point(res.group(1))
                continue
        if monomer.up_point is None:
            res = re_up_point.search(line)
            if res is not None:
                monomer.up_point = Point(res.group(1))
                continue
        if monomer.down_point is None:
            res = re_down_point.search(line)
            if res is not None:
                monomer.down_point = Point(res.group(1))

    if monomer is not None:
        protofilament = protofilaments[monomer.proto_number]
        protofilament.monomers.append(monomer)

    if force_sphere is not None:
        proto = protofilaments[proto_number]
        proto.force_sphere = force_sphere

    return protofilaments


class PointsGroup:
    def __init__(self, color, resolution, radius):
        self.coordinates = ([], [], [])
        self.color = color
        self.resolution = resolution
        self.radius = radius

    def __getitem__(self, item):
        if item == 0:
            return self.coordinates[0]
        elif item == 1:
            return self.coordinates[1]
        elif item == 2:
            return self.coordinates[2]
        else:
            raise StopIteration()

    def plot(self):
        mlab.points3d(self.coordinates[0], self.coordinates[1], self.coordinates[2], color=self.color,
                      scale_factor=self.radius * 2, resolution=self.resolution)


class Microtubule:
    mono_radius = 2
    point_radius = 0.2

    lawngreen = (0.4863, 0.9882, 0)
    forestgreen = (0.1333, 0.5451, 0.1333)
    fulvous = (0.89, 0.52, 0)
    daffodil = (1., 1., 0.19)

    def __init__(self, protofilaments, force_points, mono_resolution=8, point_resolution=6):
        self.protofilaments = [p for p in protofilaments if len(p) > 0]  # protofilaments
        force_sphere = None
        for proto in self.protofilaments:
            force_sphere = proto.force_sphere
            if force_sphere:
                break

        self.additional_length = 0
        self.snapshot_min = min(m.center.z for p in self.protofilaments for m in p)
        self.snapshot_max = max(m.center.z for p in self.protofilaments for m in p)

        self.snapshot_min_start = min(p[0].center.z for p in self.protofilaments)

        self.additional_max = float("-inf")
        self.additional_min = float("inf")

        self.plot_force_points = force_points

        self.mono_resolution = mono_resolution
        self.point_resolution = point_resolution

        self.points = {
            "T_alpha":  PointsGroup(self.fulvous,       resolution=self.mono_resolution,    radius=self.mono_radius),
            "T_beta":   PointsGroup(self.daffodil,      resolution=self.mono_resolution,    radius=self.mono_radius),
            "D_alpha":  PointsGroup(self.forestgreen,     resolution=self.mono_resolution,    radius=self.mono_radius),
            "D_beta":   PointsGroup(self.lawngreen,   resolution=self.mono_resolution,    radius=self.mono_radius),
        }

        if self.plot_force_points:
            self.points["left"] = PointsGroup((1, 0, 0), resolution=self.point_resolution, radius=self.point_radius)
            self.points["right"] = PointsGroup((0, 0, 1), resolution=self.point_resolution, radius=self.point_radius)
            self.points["up"] = PointsGroup((1, 1, 0), resolution=self.point_resolution, radius=self.point_radius)
            self.points["down"] = PointsGroup((0, 1, 1), resolution=self.point_resolution, radius=self.point_radius)

        if force_sphere is not None:
            self.points["force_sphere"] = PointsGroup((1, 0, 1), resolution=self.mono_resolution, radius=force_sphere.radius)

            if self.plot_force_points:
                if force_sphere.left_point:
                    self.points['force_sphere_left'] = PointsGroup((0.3, 0.9, 0.3), resolution=self.point_resolution,
                                                                   radius=self.point_radius)
                if force_sphere.right_point:
                    self.points['force_sphere_right'] = PointsGroup((0.9, 0.3, 0.3), resolution=self.point_resolution,
                                                                    radius=self.point_radius)

    def add_mono_front(self, count):
        self.additional_length = count
        for proto in self.protofilaments:
            if self.additional_length > 0:
                a_mono = copy.deepcopy(proto[0])
                for x in xrange(self.additional_length):
                    a_mono.center.z -= self.mono_radius * 2
                    a_mono.number -= 1
                    a_mono.dimer_type = "D"

                    self.additional_max = max(self.additional_max, a_mono.center.z)
                    self.additional_min = min(self.additional_min, a_mono.center.z)

                    if proto.hidden_gtp:
                        a_mono.dimer_type = "T" if a_mono.number in proto.hidden_gtp else "D"

                    proto.insert(0, copy.deepcopy(a_mono))

    def plot(self, with_labels=False):
        for proto in self.protofilaments:
            for mono in proto:
                key = "{}_{}".format(mono.dimer_type, "alpha" if mono.number % 2 else "beta")
                mono.center.push_to(self.points[key])

                if self.plot_force_points:
                    mono.left_point.push_to(self.points["left"])
                    mono.right_point.push_to(self.points["right"])
                    mono.up_point.push_to(self.points["up"])
                    mono.down_point.push_to(self.points["down"])

            if proto.force_sphere:
                proto.force_sphere.center.push_to(self.points["force_sphere"])

                if self.plot_force_points:
                    if proto.force_sphere.left_point:
                        proto.force_sphere.left_point.push_to(self.points['force_sphere_left'])
                    if proto.force_sphere.right_point:
                        proto.force_sphere.right_point.push_to(self.points['force_sphere_right'])

                if proto.force_sphere.connected and len(proto) > 0:
                    shift = proto.force_sphere.connected - proto[0].number

                    mono_connected = proto.monomers[shift]

                    mlab.plot3d(*zip(mono_connected.center, proto.force_sphere.center), color=(0.97, 0.98, 0.11),
                                tube_radius=0.5)

        for p in self.points.values():
            p.plot()

        if with_labels:
            for proto in self.protofilaments:
                for mono in proto:
                    center = mono.center
                    x = center.x * 2
                    y = center.y * 2

                    mlab.plot3d([center.x, x], [center.y, y], [center.z, center.z])
                    mlab.text3d(x, y, center.z, "m{} p{}".format(mono.number, mono.proto_number), line_width=1)

    @staticmethod
    def plot_z_plane(z_coord, length):
        x, y = mgrid[-1:2, -1:2]
        z = np.ones((3, 3))
        x *= length
        y *= length
        z *= z_coord
        mlab.mesh(x, y, z, opacity=0.2)


def slashed(p):
    return p + '/' if p[-1] != '/' else p


def get_length(file_path):
    if os.stat(file_path).st_size == 0:
        return None

    f = open(file_path, 'r')

    protofilaments = parse_new_format(f)

    max_by_proto = []
    for proto in protofilaments:
        max_val = proto[0].center.z
        for m in proto:
            max_val = max(m.center.z, max_val)
        max_by_proto.append(max_val)

    return sum(max_by_proto) / len(max_by_proto)


def get_time_length_points(path, time_step=2e-10, sparsing=None):
    assert not sparsing or sparsing > 0
    if sparsing:
        sparsing = int(sparsing)
    points = []
    count = 0
    for file_name in os.listdir(path):
        res = re.match(r"^snapshot_(\d+).txt$", file_name)
        if res is not None:
            if sparsing:
                count += 1
                if count % sparsing:
                    continue

            time = float(res.group(1)) * time_step
            length = get_length(slashed(path) + res.group(0))  # nm
            if not length:
                continue
            points.append((time, length / 1000))  # (s, um)

    return sorted(points, key=lambda x: x[0])


def get_inclination(points, start_offset=0.25):
    points = [p for p in points if p[0] >= start_offset]

    x = np.array([p[0] for p in points])
    y = np.array([p[1] for p in points])

    return np.linalg.lstsq(np.vstack([x, np.ones(len(x))]).T, y, rcond=-1)[0]


def get_dirs(path, absolute=True):
    path = os.path.join(path, '')
    dirs_list = [child_path for child_path in os.listdir(path) if os.path.isdir(path + child_path)]

    return dirs_list if not absolute else [path + x for x in dirs_list]


class SnapshotsReader(object):
    re_started = re.compile(r"^snapshot (\d+) started\n$")
    re_finished = re.compile(r"^snapshot (\d+) finished\n$")

    def __init__(self, path, sparsing=1, max_frames=None, calc_hash=False):
        import signal

        signal.signal(signal.SIGINT, SnapshotsReader.clean_up)

        self.path = path
        self.sparsing = sparsing
        self.max_frames = max_frames

        self.file_hash, self.length = file_sha256_and_length(self.path) if calc_hash else (None, self.file_len(self.path))

        self.print_counter = self.length / 1000

        self.running = True

        os.system('setterm -cursor off')

    @staticmethod
    def clean_up(*k):
        import sys
        os.system('setterm -cursor on')
        sys.exit(0)

    @staticmethod
    def file_len(f_name):
        print("calculating file length")
        i = 0
        with open(f_name) as f:
            for i, l in enumerate(f):
                pass
        return i + 1

    def read_snapshots(self, *args, **kwargs):
        f = open(self.path, 'r')

        snapshot_lines = None
        snapshot_counter = 1
        length_count = 0

        try:
            for line in f:
                if not self.running:
                    break

                if self.re_started.match(line):
                    assert snapshot_lines is None
                    if not snapshot_counter % self.sparsing:
                        snapshot_lines = [line]

                    if self.max_frames and snapshot_counter > self.max_frames:
                        print "max snapshot {} reached".format(self.max_frames)
                        break
                elif self.re_finished.match(line):
                    if snapshot_lines is not None:
                        snapshot_lines.append(line)
                        if snapshot_lines:
                            self.process_snapshot(snapshot_lines, *args, **kwargs)
                    snapshot_lines = None
                    snapshot_counter += 1

                elif snapshot_lines is not None:
                    snapshot_lines.append(line)

                if self.print_counter and length_count % self.print_counter == 0:
                    print "[{}/{} {:.3f}%]\r".format(length_count, self.length, float(length_count) / self.length * 100),
                length_count += 1
            if self.print_counter and length_count:
                print "[{}/{} {:.3f}%]".format(length_count, self.length, float(length_count) / self.length * 100)
        finally:
            os.system('setterm -cursor on')

    def process_snapshot(self, *args, **kwargs):
        pass


def file_sha256_and_length(name):
    import hashlib

    def _read_block(file, size=65536):
        while True:
            b = file.read(size)
            if not b: break
            yield b

    def _hash_block_get_length(block, hasher):
        hasher.update(block)
        return block.count('\n')

    hasher = hashlib.sha256()
    lines = sum(_hash_block_get_length(block, hasher) for block in _read_block(open(name, 'rb`')))

    return hasher.hexdigest(), lines
