# Supplementary material for: Mechanisms of microtubule dynamics and force generation examined with computational modeling and electron cryotomography
Source: Nat Commun. 2020 Jul 28;11:3765. doi: 10.1038/s41467-020-17553-2 (PMC7387542; doi:10.1038/s41467-020-17553-2)
Supplement: Supplementary file 11 — Source Data [file 41467_2020_17553_MOESM11_ESM.xlsx]

## Sheet: All simulation parameters
Parameter	Description	Default value	Parameter values used in each figure panel (units are the same as for default values)
Main model parameters			1c	1d	1f	2d	2e	2f	2g	3b	3c	3d	3e	4a	4b	4c-e	7b	7c	8a	8b	8c	S2a	S2b	S2c	S2d	S3a	S4
rlat	width of energy potential well characterizing the length of lateral tubulin–tubulin bond	0.08 nm	---	---	---	0.08	0.08	0.08	0.08	0.08	0.08	0.08	0.08	0.08	0.08	0.08	0.08 /0.13	0.08	0.08	0.13	0.08	0.08	0.08	0.08	0.08	0.13	0.08
alat	energy parameter for lateral repulsion; roughly equals the height of the activation energy barrier for lateral bond	6.3 kcal mol-1	---	---	---	varied	2.1 / 4.2/ 6.3/ 8.4	2.1 / 4.2/ 6.3/ 8.4	6.3	6.3	6.3	6.3	6.3	6.3	6.3	6.3	6.3 / 1.4	6.3	6.3	1.4	6.3	4.2/ 6.3/ 8.4	4.2/ 6.3/ 8.4	6.3	6.3	1.4	6.3
blat	depth of the potential well for lateral bonds	8 kcal mol-1 (GTP) 4.7 kcal mol-1 (GDP)	---	---	---	varied	varied	5.7 / 5.7/ 4.7/ 3.0	8	8 (GTP); 4.7 (GDP)	8 (GTP); 4.7 (GDP)	8	8	8	8 (GTP); 4.7 (GDP)	8	8.0 / 5.5	8	8	7	8	4.7	4.7	4.7 / 3.1/ 2.5	7.0 / 8.0 / 9.0	5.5	8
rlong	width of energy potential well characterizing the length of lateral tubulin–tubulin bond	0.13 nm	unbreakable	unbreakable	unbreakable	0.13	0.13	0.13	0.13	0.13	0.13	0.13	0.13	0.13	0.13	0.13	0.13	0.13	0.13	0.13	0.13	0.13	0.13	0.13	0.13	0.13	0.13
along	energy parameter for longitudinal repulsion; roughly equals the height of the energy barrier for longitudinal interdimer bond	4.5 kcal mol-1	---	---	---	4.5	4.5	4.5	4.5	4.5	4.5	4.5	4.5	4.5	4.5	4.5	4.5	4.5	4.5	4.5	4.5	4.5	4.5	4.5	4.5	4.5	4.5
blong	depth of the potential well for longitudinal interdimer bond	10 kcal mol-1	unbreakable	unbreakable	unbreakable	10	10	10	10	10	10	10	10	10	10	10	10 / 12	10	10	10	10	10	10	10	10	12	10
k	stiffness of longitudinal intradimer bond	310 kcal mol-1 nm-2	310	310	310	310	310	310	310	310	310	310	310	310	310	310	310	310	310	310	310	310	310	310	310	310	310
B	PF bending stiffness	174 kcal mol-1· rad-2	varied	174	varied	174	174	174	174	174	174	78 (GTP); 174 (GDP)	78 (GTP); 174 (GDP)	174	174	174	174	174	174	174	174	varied	varied	174 /87.5 /35	174	174	174
θ0	equilibrium angle between tubulin monomers	0.2 rad	0.2	0.2	0.2	0.2	0.2	0.2	0.2	0.2	0.2	0.2	0.2	0.2	0.2	0.2	0.2	0.2	0.2	0.2	0.2	0.2	0.2	0.2	0.2	0.2	0.2
ctub	soluble tubulin concentration	5 - 40 µM	0	0	0	10	10	10	20	0	0	0	0	varied	varied	varied	varied	varied	10	10	10	10	10	10	20	varied	10
kon,PF	on-rate constant for tubulin addition per PF	0.64 µM-1 s-1	0	0	0	0.64	0.64	0.64	0.64	0.64	0.64	0.64	0.64	0.64	0.64	0.64	0.64	0.64	0.64	0.64	0.64	0.64	0.64	0.64	0.64	0.64	0.64 /6.4
khydr	GTP hydrolysis rate constant	0.24 s-1	0	0	0	0	0	0	0	0.24	0.24	0.24	0.24	0	0	0	0	0	0	0	0	0	0	0	0	0	0
T	temperature	310 K	310	310	0	310	310	310	310	310	310	310	310	310	310	310	310	310	310	310	310	310	310	310	310	310	310
η	viscosity	0.16 Pa s	0.16	0.16	0.16	0.16	0.16	0.16	0.16	0.16	0.16	0.16	0.16	0.16	0.16	0.16	0.16	0.16	0.16	0.16	0.16	0.16	0.16	0.16	0.16	0.16	0.16
dt	time step for dynamic algorithm	50 ps	100	100	100	50	50	50	50	50	50	50	50	50	50	50	50 /100	50	50	50	50	50	50	50	50	100	50
tkin	time step for kinetic algorithm	13 ms	---	---	---	13	13	13	13	13	13	13	13	13	13	13	13	13	13	13	13	13	13	13	13	13	13
Additional model parameters, describing pushing and pulling force simulations
x	distance between MT wall to the center of Dam1 subunit in single PF simulations	7 nm	---	---	7	---	---	---	---	---	---	---	---	---	---	---	---	---	---	---	---	---	---	---	---	---	---
krep	stiffness of tubulin-Dam1 subunits repulsion, restricting their penetration into each other	100 kcalmol-1 nm-2	---	---	100	---	---	100	---	---	---	---	---	---	---	---	---	---	100	100	100	100	---	100	100	---	100
r	radius of tubulin subunit	2 nm	2	2	2	2	2	2	2	2	2	2	2	2	2	2	2	2	2	2	2	2	2	2	2	2	2
R	radius of Dam1 subunit	3 nm	---	---	3	---	---	3	---	---	---	---	---	---	---	---	---	---	3	3	3	3	---	3	---	---	3
l0	equilibrium Dam1 linker length	5 nm	---	---	---	---	---	5	---	---	---	---	---	---	---	---	---	---	5	5	5	5	---	5	---	---	5
lmax	maximal Dam1 linker length	6 nm	---	---	---	---	---	6	---	---	---	---	---	---	---	---	---	---	6	6	6	6	---	6	---	---	6
kDam1, linker	stiffness of Dam1 linker	0.01 kcal mol-1 nm-2	---	---	---	---	---	0.01	---	---	---	---	---	---	---	---	---	---	0.01	0.01	0.01	0.01	---	0.01	---	---	0.01
kDam1, lat	stiffness of lateral Dam1 subunits interaction in the ring	100 kcal mol-1 nm-2	---	---	---	---	---	100	---	---	---	---	---	---	---	---	---	---	100	100	100	100	---	100	---	---	100
F	force	---	---	---	varied	---	---	varied	---	---	---	---	---	---	---	---	---	---	10.2	6.5	varied	varied	---	varied	varied	---	varied
D	diameter of the sphere, serving as an obstacle for MT growth	10 µm	---	---	---	---	---	---	10	---	---	---	---	---	---	---	---	---	---	---	---	---	---	---	10	---	---

## Sheet: Figure 1c
Figure 1c
	Raw data:
	PF stiffness, kcal mol-1 rad-2	Duration of PF straightening event (T), # of iterations
		Measurement 1	Measurement 2	Measurement 3	Average	SDT
	35	7958	7741	8045	7914.67	156.564
	70	10355	10479	9704	10179.3	416.294
	105	12423	14722	12430	13191.7	1325.31
	140	17545	17492	18011	17682.7	285.577
	175	24160	28473	25140	25924.3	2260.95
	These values are used to calculate frequency (f) of PF straightening :		f = 1/(T · 10-10 s)	SDf = SDT/T2 · 1010 s
	PF stiffness, kcal mol-1 rad-2	Frequency of PF straightening, s-1	SDf, s-1
	35	1.26348e+06	24993.5
	70	982383	40175.5
	105	758054	76158.6
	140	565526	9133.31
	175	385738	33641.5

## Sheet: Figure 1d
Figure 1d
	Raw data:
	PF curl length, nm	Duration of PF straightening event (T), # of iterations
		Measurement 1	Measurement 2	Measurement 3	Average	SDT
	16	24503.8	24418.3	24401.5	24441.2	54.8114
	32	29229.2	29489.2	29005.1	29241.2	242.316
	64	41793.7	37119.4	36805.7	38573	2793.66
	96	71125	48960.4	45528.4	55204.6	13893.8
	These values are used to calculate frequency (f) of PF straightening :		f = 1/(T · 10-10 s)	SDf = SDT/T2 · 1010 s
	PF curl length, nm	Frequency of PF straightening, s-1	SDf, s-1
	16	409145	917.541
	32	341984	2833.96
	64	259249	18776.2
	96	181144	45590.2

## Sheet: Figure 1f
Figure 1f
	PF stiffness, kcal mol-1 rad-2	force, pN
	0	0
	20	1.04
	100	5.2
	174	9.2

## Sheet: Figure 2d
Figure 2d
	Data for alat=2.1 kcal mol-1
	blat, kcal mol-1	MT growth rate, nm s-1
		measurement 1	measurement 2	measurement 3	measurement 4	measurement 5	measurement 6	Average	SD
	0	-215347	-261084	-306185				-260872	45419.1
	1	-220390	-309877	-277575				-269281	45316.3
	2	-7815.8	-11513.3	-8395.35				-9241.47	1988.65
	2.5	-6227.05	-6070.66	-6408.44				-6235.38	169.043
	3	-5657.01	-5778.66	-5990.3				-5808.66	168.661
	3.5	-4675.05	-4519.17	-4524.7				-4572.97	88.4446
	4	-3714.09	-3878.99	-3509.72				-3700.93	184.987
	4.5	-3244.87	-2949.07	-3114.7				-3102.88	148.253
	5	-1978.08	-2362.55	-1954.36				-2098.33	229.128
	6	27.4928	5.24889	65.1403				32.6273	30.274
	7	46.4546	42.6634	47.3308				45.4829	2.48074
	8	54.8473	35.0545	23.3466	27.3331	31.7602	50.384	37.121	12.7175
	9	44.1207	54.9777	39.7333	29.1183	58.3819	74.4318	50.1273	15.924
	10	56.7193	60.002	52.9456	38.2717	32.5317	51.6779	48.6914	10.8545
	Data for alat=4.2 kcal mol-1
	blat, kcal mol-1	MT growth rate, nm s-1
		measurement 1	measurement 2	measurement 3	measurement 4	measurement 5	measurement 6	Average	SD
	0	-262594	-246405	-289148				-266049	17620.2
	1	-311319	-325588	-221119				-286009	46252.2
	2	-21007.9	-24392.4	-23644.2				-23014.8	1451.62
	2.5	-5826.65	-6875.4	-7390.66				-6697.57	650.768
	3	-5678.65	-5337.25	-5046.41				-5354.1	258.388
	3.5	-4932.09	-4594.66	-4711.52				-4746.09	139.909
	4	-3501.14	-3332.62	-3589.48				-3474.41	106.549
	4.5	-2922.19	-2511.59	-2986.7				-2806.83	210.419
	5	-1955.73	-1902.69	-1780.03				-1879.48	73.586
	6	-59.5806	-41.2448	-85.0145				-61.9466	17.947
	7	26.8186	41.7289	18.4002				28.9826	9.64603
	8	34.582	38.1464	41.2462	24.9897	10.9056	37.65	31.2533	11.4248
	9	43.9139	34.4135	37.5261	23.6434	25.5433	29.1378	32.363	7.71011
	10	49.9849	35.7632	37.9394	57.6837	32.9584	59.8186	45.6914	11.6843
	Data for alat=6.3 kcal mol-1
	blat, kcal mol-1	MT growth rate, nm s-1
		measurement 1	measurement 2	measurement 3	measurement 4	measurement 5	measurement 6	Average	SD
	0	-81124	-128724	-84881.2				-98243.2	21607.9
	1	-15192.7	-16985.5	-23758				-18645.4	3688.5
	2	-5505.71	-5879.47	-6255.44				-5880.2	306.076
	2.5	-4165.53	-4150.84	-4361.61				-4226	96.0813
	3	-3342.61	-3313.91	-3335.27				-3330.6	12.1715
	3.5	-2354.78	-2385.29	-2268.31				-2336.13	49.5455
	4	-1249.93	-1351.35	-1266.96				-1289.41	44.3448
	4.5	-617.03	-665.303	-619.027				-633.786	22.3003
	5	-239.841	-282.818	-206.807				-243.155	31.1197
	6	-4.96594	-1.08527	-12.608				-6.21973	4.78693
	7	25.9079	13.5611	32.7611				24.0767	7.9446
	8	26.1233	25.5995	41.9328	38.8772	21.1642	17.4719	28.5282	9.77358
	9	23.0794	10.6595	22.5685	16.3732	35.932	18.944	21.2594	8.5077
	10	40.3302	43.1289	35.5383	37.414	43.6332	19.4389	36.5806	8.96991
	Data for alat=8.4 kcal mol-1																		Series 50
	blat, kcal mol-1	MT growth rate, nm s-1
		measurement 1	measurement 2	measurement 3	Average	SD
	0	-8491.83	-10433.2	-8563.69	-9162.9	898.705
	1	-4100.09	-3783.78	-3843.36	-3909.08	137.242
	2	-1794.45	-1723.16	-1764.06	-1760.56	29.2082
	3	-438.952	-464.501	-454.967	-452.806	10.5418
	4	-86.2633	-72.5857	-72.0224	-76.9571	6.58446
	5	-14.229	-3.04158	4.67258	-4.19933	7.75984
	6	2.53733	4.84832	0.597799	2.66115	1.73748
	7	2.73491	4.54109	4.86134	4.04578	0.936101
	8	4.06682	5.81148	8.82407	6.23413	1.965
	9	9.27719	6.60883	10.2317	8.70591	1.53321
	10	4.7523	13.9509	3.97644	7.55989	4.53024

## Sheet: Figure 2e
Figure 2e
	Data for alat=2.1 kcal mol-1
	blat, kcal mol-1	PF curl length, nm
		measurement 1	measurement 2	measurement 3	measurement 4	measurement 5	measurement 6	Average	SD
	0	2467.89	2459.56	2367.58				2431.68	55.6636
	1	2510.92	2217.83	2293.15				2340.63	152.208
	2	391.679	365.578	357.33				371.529	17.9309
	2.5	341.764	334.36	325.14				333.755	8.32877
	3	308.437	301.762	294.047				301.415	7.20127
	3.5	275.923	292.597	283.956				284.159	8.33892
	4	279.181	242.099	277.199				266.16	20.861
	4.5	220.906	235.941	221.041				225.962	8.64168
	5	192.856	177.303	179.16				183.106	8.49398
	6	14.4999	15.9193	13.7707				14.73	1.09263
	7	10.5316	10.3081	10.6849				10.5082	0.189486
	8	7.63037	5.3026	6.78488	12.2078	6.10499	8.57007	7.76678	2.457
	9	4.01442	3.32253	4.4586	5.7064	5.59685	3.84214	4.49016	0.971043
	10	5.64402	3.7444	2.61246	4.97135	4.25243	4.25164	4.24605	1.0393
	Data for alat=4.2 kcal mol-1
	blat, kcal mol-1	PF curl length, nm
		measurement 1	measurement 2	measurement 3	measurement 4	measurement 5	measurement 6	Average	SD
	0	2466.8	2257.01	2266.79				2330.2	118.399
	1	2254.81	2166.87	2498.78				2306.82	171.958
	2	639.313	645.566	643.394				642.758	3.17476
	2.5	366.369	319.051	325.051				336.824	25.7618
	3	287.081	313.855	325.011				308.649	19.4932
	3.5	248.952	270.409	256.7				258.687	10.8657
	4	249.334	273.949	233.661				252.315	20.3087
	4.5	192.019	232.347	180.399				201.589	27.2641
	5	166.191	171.609	156.818				164.873	7.48293
	6	28.9593	23.7718	31.7201				28.1504	4.0354
	7	10.2043	10.7871	11.8518				10.9478	0.835415
	8	6.32265	8.60437	10.0886	10.1668	9.99049	6.52494	8.61631	1.79415
	9	3.42	6.19655	5.39779	4.53982	7.84597	5.40495	5.46751	1.50002
	10	5.66492	3.99414	6.07864	3.94058	4.40976	4.40024	4.74805	0.901879
	Data for alat=6.3 kcal mol-1
	blat, kcal mol-1	PF curl length, nm
		measurement 1	measurement 2	measurement 3	measurement 4	measurement 5	measurement 6	Average	SD
	0	1218.5	1511.03	1267.34				1332.29	156.708
	1	520.842	613.272	667.297				600.47	74.0618
	2	305.543	311.116	261.729				292.796	27.0487
	2.5	259.632	238.823	250.922				249.792	10.4505
	3	205.618	220.171	211.94				212.576	7.29735
	3.5	157.726	160.888	155.24				157.951	2.8311
	4	123.982	121.554	125.582				123.706	2.02774
	4.5	78.0669	84.4791	77.1635				79.9032	3.98856
	5	44.7836	51.0922	45.487				47.1209	3.45715
	6	19.1281	18.8109	21.7897				19.9096	1.6359
	7	12.6105	12.8129	13.8037				13.0757	0.638532
	8	7.88579	8.50679	10.3304	8.66706	9.84469	12.0059	9.5401	1.5076
	9	8.43768	10.053	10.9444	7.28569	9.66039	13.5813	9.99374	2.17457
	10	7.63833	6.95769	12.7257	8.60483	11.4458	6.47161	8.97398	2.54686
	Data for alat=8.4 kcal mol-1
	blat, kcal mol-1	PF curl length, nm
		measurement 1	measurement 2	measurement 3	measurement 4	measurement 5	measurement 6	Average	SD
	0	364.509	445.564	358.132				389.402	48.7425
	1	232.418	268.083	277.198				259.233	23.6654
	2	144.666	159.458	160.726				154.95	8.92879
	3	91.8676	82.1444	78.2309				84.0809	7.02162
	4	41.4504	31.1249	36.4527				36.3427	5.16362
	5	19.5482	19.3419	21.078				19.9894	0.948378
	6	21.4002	19.1112	24.3964				21.6359	2.65048
	7	14.618	13.6355	16.6211				14.9582	1.52158
	8	14.9906	11.7843	10.6966	10.1557	15.4329	15.2247	13.0475	2.43682
	9	11.8364	11.5365	13.2353	11.2934	10.4901	14.4772	12.1448	1.45308
	10	13.7317	19.6386	9.33585	11.8403	12.1633	10.7504	12.91	3.60804

## Sheet: Figure 2f
Figure 2f
	Data for alat=2.1 kcal mol-1
b_lat_T	opposing force, total, pN	shortening rate, nm s-1
		measurement 1	measurement 2	measurement 3	Average	SD
	0	413.495	448.954	445.677	436.042	19.595
	0.65	218.887	173.522	491.83	294.746	172.18
	1.3	176.004	50.4176	36.444	87.6219	76.8594
	1.95	66.6158	11.7729	-10.4179	22.6569	39.6534
	Data for alat=4.2 kcal mol-1
	opposing force, pN	shortening rate, nm s-1
		measurement 1	measurement 2	measurement 3	Average	SD
	0	542.562	463.555	416.21	474.109	63.8337
	5.2	151.321	116.294	156.897	141.504	22.0094
	7.8	-29.0701	-2.28998	22.8807	-2.82645	25.9796
	Data for alat=6.3 kcal mol-1
	opposing force, pN	shortening rate, nm s-1
		measurement 1	measurement 2	Average	SD
	0	495.962	462.262	479.112	33.6762
	6.5	361.932	391.151	376.541	30.1233
	13	267.196	297.839	282.517	14.483
	19.5	176.369	223.044	199.707	27.9323
	26	57.4611	95.7493	76.6052	38.8006
	Data for alat=8.4 kcal mol-1
	opposing force, pN	shortening rate, nm s-1
		measurement 1	measurement 2	Average	SD
	0	471.04	421.399	446.22	33.6762
	6.5	500.145	374.184	437.165	30.1233
	13	408.688	343.643	376.166	14.483
	19.5	271.83	265.125	268.477	27.9323
	26	246.444	273.592	260.018	38.8006

## Sheet: Figure 2g
Figure 2g
	opposing force, pN	growth rate, nm s-1
		measurement 1	measurement 2	measurement 3	Average	SD
	0	46.8055	29.3486	5.1587	27.1043	20.9139
	0.5	16.0395	18.2244	30.5655	21.6098	7.83244
	1	5.72257	7.35341	33.8729	15.6496	15.8029
	2	3.71678	17.0049	4.326	8.34924	7.50224
	3	-12.142	-3.29334	-10.291	-8.57546	4.66714
	4	-6.49487	-12.0222	-14.9304	-11.1491	4.28499

## Sheet: Figure 3b
Figure 3b
	time, s	MT length, nm
		Run 1	Run 2	Run 3
	0	199.941	199.532	199.538
	0.01	200	200	199.966
	0.02	199.256	199.775	200
	0.03	199.352	199.616	199.942
	0.04	199.141	199.874	199.811
	0.05	199.388	197.452	199.372
	0.06	199.281	197.52	199.673
	0.07	199.083	197.663	199.698
	0.08	199.106	197.605	199.146
	0.09	199.159	197.127	197.918
	0.1	199.484	197.423	198.022
	0.11	199.101	197.677	198.202
	0.12	199.063	197.614	197.885
	0.13	199.343	197.641	197.921
	0.14	199.399	197.664	197.931
	0.15	198.86	197.329	197.614
	0.16	199.188	197.551	197.863
	0.17	198.541	196.098	198.143
	0.18	198.713	196.356	197.81
	0.19	198.846	196.138	197.887
	0.2	199.508	195.191	197.964
	0.21	199.254	195.299	197.972
	0.22	199.123	195.086	197.862
	0.23	198.878	195.104	197.925
	0.24	199.052	195.271	197.738
	0.25	198.794	195.214	196.718
	0.26	198.983	195.123	196.77
	0.27	199.487	195.187	196.452
	0.28	199.358	194.993	196.656
	0.29	199.353	195.081	196.82
	0.3	199.345	195.137	196.684
	0.31	199.266	195.061	196.696
	0.32	199.379	195.142	196.308
	0.33	199.038	195.088	196.689
	0.34	199.567	195.139	196.949
	0.35	199.13	195.063	196.714
	0.36	199.178	195.192	196.799
	0.37	199.057	195.021	196.886
	0.38	199.101	195.246	197.044
	0.39	199.289	195.073	196.492
	0.4	198.907	195.18	196.594
	0.41	199	195.271	196.071
	0.42	198.101	195.126	195.859
	0.43	198.508	195.177	195.792
	0.44	198.585	195.201	195.859
	0.45	198.721	195.131	195.792
	0.46	198.354	195.223	195.889
	0.47	198.633	195.133	196.01
	0.48	197.804	195.262	196.025
	0.49	197.52	195.079	195.776
	0.5	197.604	195.227	195.746
	0.51	197.584	195.128	195.735
	0.52	197.438	195.134	195.932
	0.53	197.346	195.152	195.944
	0.54	197.602	195.226	195.839
	0.55	197.505	195.177	195.732
	0.56	197.65	195.112	195.838
	0.57	197.558	195.072	195.754
	0.58	197.346	195.218	195.785
	0.59	197.247	195.261	196.035
	0.6	197.556	195.152	195.915
	0.61	197.471	195.152	195.824
	0.62	197.592	195.134	195.797
	0.63	197.313	195.262	195.744
	0.64	197.448	194.695	195.866
	0.65	197.469	194.648	195.943
	0.66	197.353	194.665	195.835
	0.67	197.528	194.653	196.06
	0.68	197.388	194.734	195.758
	0.69	197.541	194.717	195.82
	0.7	197.462	194.702	195.882
	0.71	197.583	194.649	195.918
	0.72	197.484	194.712	195.783
	0.73	197.362	194.682	195.793
	0.74	197.675	194.714	195.337
	0.75	197.465	194.703	194.641
	0.76	197.593	194.707	194.687
	0.77	197.512	194.699	194.725
	0.78	197.417	194.713	194.763
	0.79	197.521	194.614	194.802
	0.8	197.499	194.615	194.8
	0.81	197.307	194.565	194.633
	0.82	197.412	194.758	194.824
	0.83	197.556	194.639	194.577
	0.84	197.541	194.669	194.776
	0.85	197.583	194.652	194.713
	0.86	197.639	194.791	194.791
	0.87	195.845	194.671	194.783
	0.88	195.921	194.727	194.756
	0.89	195.47	194.609	194.752
	0.9	194.731	194.75	194.81
	0.91	194.769	194.68	194.647
	0.92	194.727	194.679	194.806
	0.93	194.827	194.561	194.795
	0.94	194.689	194.736	194.715
	0.95	194.675	194.604	194.768
	0.96	194.787	194.708	194.762
	0.97	194.651	194.547	194.732
	0.98	194.803	194.558	194.678
	0.99	194.737	194.4	194.661
	1	194.781	194.544	194.156
	1.01	194.467	194.419	194.257
	1.02	194.786	194.409	194.161
	1.03	194.71	194.524	194.109
	1.04	194.6	194.438	193.047
	1.05	194.763	194.158	193.103
	1.06	194.646	194.198	193.061
	1.07	194.819	194.22	193.044
	1.08	194.8	194.218	193.097
	1.09	194.634	194.332	193.025
	1.1	194.77	194.22	193.053
	1.11	194.795	194.077	193.05
	1.12	194.219	194.202	193.072
	1.13	194.347	194.381	193.077
	1.14	194.291	194.336	193.039
	1.15	194.195	194.369	193.059
	1.16	194.232	194.357	193.073
	1.17	194.17	194.484	193.037
	1.18	193.943	194.454	193.051
	1.19	194.079	194.52	193.016
	1.2	193.843	194.271	193.057
	1.21	194.061	194.496	193.001
	1.22	194.339	194.427	193.095
	1.23	194.291	194.47	193.03
	1.24	194.286	194.311	193.028
	1.25	194.044	194.585	193.09
	1.26	193.985	194.381	193.023
	1.27	194.194	194.71	193.121
	1.28	193.958	194.583	193.022
	1.29	193.964	194.512	193.043
	1.3	194.034	194.482	193.096
	1.31	194.279	194.534	193.048
	1.32	194.222	194.352	193.07
	1.33	194.299	194.429	193.039
	1.34	194.079	194.428	193.034
	1.35	194.197	194.301	193.033
	1.36	194.209	194.459	193.07
	1.37	194.219	194.459	193.09
	1.38	194.293	194.604	193.072
	1.39	194.162	194.334	193.058
	1.4	193.798	194.339	193.08
	1.41	194.234	194.498	193.046
	1.42	194.262	194.29	193.04
	1.43	194.167	194.442	193.055
	1.44	194.196	194.356	192.45
	1.45	194.208	194.272	192.507
	1.46	194.263	194.449	192.461
	1.47	194.289	194.384	192.444
	1.48	194.263	194.442	192.477
	1.49	194.391	194.391	192.527
	1.5	193.979	194.503	192.481
	1.51	194.069	194.446	192.503
	1.52	193.821	194.431	192.437
	1.53	194.287	194.382	192.474
	1.54	194.268	194.328	192.475
	1.55	194.27	194.207	192.445
	1.56	194.102	194.44	192.46
	1.57	194.248	194.385	192.464
	1.58	194.244	194.543	192.47
	1.59	194.293	194.443	192.451
	1.6	194.045	194.316	192.437
	1.61	194.171	194.318	192.495
	1.62	194.283	194.349	192.476
	1.63	194.273	194.419	192.48
	1.64	193.756	194.363	192.483
	1.65	193.793	194.369	192.48
	1.66	194.319	194.32	192.481
	1.67	194.215	194.42	192.449
	1.68	194.294	194.224	192.514
	1.69	194.235	194.119	192.466
	1.7	194.164	194.23	192.511
	1.71	194.242	194.488	192.471
	1.72	194.217	194.398	192.488
	1.73	194.317	194.381	192.461
	1.74	194.309	194.438	192.44
	1.75	194.198	194.434	192.476
	1.76	194.104	194.305	192.484
	1.77	194.244	194.397	192.413
	1.78	194.225	194.404	192.508
	1.79	194.253	194.381	192.481
	1.8	194.226	194.088	192.471
	1.81	194.024	194.22	192.516
	1.82	193.824	194.487	192.485
	1.83	194.333	194.007	192.455
	1.84	193.841	194.261	192.446
	1.85	194.119	194.34	192.45
	1.86	194.262	194.337	192.479
	1.87	193.993	194.349	192.513
	1.88	194.334	194.173	192.502
	1.89	194.275	194.324	192.458
	1.9	194.058	193.68	192.455
	1.91	194.356	193.64	192.48
	1.92	194.212	193.639	192.461
	1.93	194.243	193.735	192.493
	1.94	194.135	193.667	192.48
	1.95	194.261	193.637	192.475
	1.96	194.229	193.672	192.499
	1.97	193.189	193.739	192.487
	1.98	193.145	193.702	192.466
	1.99	193.202	193.906	192.484
	2	193.23	193.695	192.455
	2.01	193.176	193.778	192.449
	2.02	193.157	193.748	192.467
	2.03	193.168	193.497	192.458
	2.04	193.142	193.562	192.467
	2.05	193.195	193.636	192.496
	2.06	193.193	193.764	192.48
	2.07	193.15	193.556	192.468
	2.08	193.197	193.77	192.442
	2.09	193.241	193.696	192.496
	2.1	193.239	193.641	192.539
	2.11	193.187	193.763	192.507
	2.12	193.134	193.606	192.476
	2.13	193.173	193.69	192.547
	2.14	193.14	193.764	192.491
	2.15	193.14	193.508	192.514
	2.16	193.138	193.696	192.471
	2.17	193.201	193.644	192.495
	2.18	193.166	193.709	192.448
	2.19	193.19	193.656	192.492
	2.2	193.215	193.845	192.454
	2.21	193.209	193.931	192.461
	2.22	193.179	193.717	192.465
	2.23	193.179	193.744	192.479
	2.24	193.173	193.686	192.494
	2.25	193.152	193.656	192.479
	2.26	193.214	193.676	192.496
	2.27	193.12	193.688	192.451
	2.28	193.031	193.663	192.431
	2.29	193.064	193.566	192.469
	2.3	193.196	193.662	192.501
	2.31	193.186	193.648	192.516
	2.32	193.175	193.71	192.489
	2.33	193.249	193.666	192.467
	2.34	193.198	193.615	192.383
	2.35	193.141	193.692	192.513
	2.36	193.157	193.667	192.473
	2.37	193.111	193.705	192.493
	2.38	192.555	193.69	192.519
	2.39	192.573	193.695	192.228
	2.4	192.498	193.647	192.513
	2.41	192.524	193.804	192.48
	2.42	192.551	193.558	192.439
	2.43	192.595	193.643	192.452
	2.44	192.523	193.694	192.497
	2.45	192.543	193.643	192.316
	2.46	192.548	193.738	192.488
	2.47	192.509	193.591	192.436
	2.48	192.54	193.814	192.439
	2.49	192.543	193.636	192.463
	2.5	192.505	193.78	192.484
	2.51	192.563	193.853	192.304
	2.52	192.439	193.822	192.469
	2.53	192.483	193.511	192.493
	2.54	192.472	193.75	192.469
	2.55	192.482	193.797	192.461
	2.56	192.555	193.696	192.391
	2.57	192.472	193.728	192.462
	2.58	192.471	193.756	192.462
	2.59	192.577	193.806	192.457
	2.6	192.563	193.873	192.456
	2.61	192.501	193.615	192.488
	2.62	192.55	193.722	192.433
	2.63	192.538	193.822	192.476
	2.64	192.563	193.246	192.486
	2.65	192.548	193.104	192.363
	2.66	192.54	193.174	192.334
	2.67	192.514	193.189	192.415
	2.68	192.583	193.31	192.46
	2.69	192.537	193.4	192.303
	2.7	192.567	193.181	192.501
	2.71	192.552	193.251	192.294
	2.72	192.541	193.234	192.499
	2.73	192.507	193.071	192.451
	2.74	192.525	193.274	192.474
	2.75	192.556	193.078	192.499
	2.76	192.53	193.027	192.374
	2.77	192.552	193.251	192.365
	2.78	192.522	193.141	192.487
	2.79	192.401	193.133	192.393
	2.8	192.388	193.1	192.413
	2.81	192.482	193.047	192.454
	2.82	192.456	193.068	192.473
	2.83	192.48	192.577	192.483
	2.84	192.435	192.537	192.444
	2.85	192.458	192.628	192.478
	2.86	192.364	192.588	192.471
	2.87	192.402	192.432	192.5
	2.88	192.405	192.532	192.414
	2.89	192.547	192.487	192.36
	2.9	192.487	192.641	192.43
	2.91	192.491	192.087	192.45
	2.92	192.519	192.01	192.451
	2.93	192.373	192.054	192.497
	2.94	192.386	192.031	192.277
	2.95	192.476	191.985	192.358
	2.96	192.445	192.017	192.463
	2.97	192.392	192.13	192.424
	2.98	192.449	192.092	192.355
	2.99	192.417	192.042	192.49
	3	192.514	192.202	192.465
	3.01	192.495	191.918	192.462
	3.02	192.462	191.948	192.456
	3.03	192.443	191.959	192.485
	3.04	192.433	192.046	192.456
	3.05	192.455	192.001	192.458
	3.06	192.408	192.177	192.482
	3.07	191.79	192.025	192.347
	3.08	191.829	192.075	192.191
	3.09	191.817	191.983	192.368
	3.1	191.904	192.025	192.374
	3.11	191.832	192.041	192.371
	3.12	191.818	192.044	191.895
	3.13	191.852	191.977	192.236
	3.14	191.876	191.993	191.692
	3.15	191.836	192.002	191.662
	3.16	191.798	191.996	191.752
	3.17	191.85	191.975	191.706
	3.18	191.881	192.077	191.634
	3.19	191.916	192.073	191.7
	3.2	191.807	191.53	191.665
	3.21	191.908	191.559	191.689
	3.22	191.868	191.378	191.691
	3.23	191.857	191.488	191.106
	3.24	191.827	191.514	191.038
	3.25	191.751	191.413	191.069
	3.26	191.783	191.564	191.054
	3.27	191.798	191.493	191.088
	3.28	191.833	191.515	191.068
	3.29	191.89	191.498	191.119
	3.3	191.895	191.665	191.069
	3.31	191.814	191.527	191.027
	3.32	191.763	191.508	191.073
	3.33	191.774	191.481	191.08
	3.34	191.711	191.561	191.035
	3.35	191.818	191.574	191.112
	3.36	191.268	191.563	191.093
	3.37	191.194	191.524	190.941
	3.38	191.245	191.432	190.449
	3.39	191.272	191.445	190.437
	3.4	191.263	191.42	190.436
	3.41	191.312	191.514	190.21
	3.42	191.265	191.512	189.97
	3.43	191.145	191.517	190.293
	3.44	191.214	191.515	190.324
	3.45	191.198	191.551	190.279
	3.46	191.273	191.564	190.428
	3.47	191.297	191.539	190.514
	3.48	191.235	191.484	190.42
	3.49	191.299	191.658	190.263
	3.5	191.227	191.518	190.522
	3.51	191.289	191.441	190.192
	3.52	191.203	191.538	190.48
	3.53	191.33	191.469	190.295
	3.54	191.303	191.565	190.479
	3.55	191.25	191.526	190.474
	3.56	191.229	191.513	190.431
	3.57	191.248	191.499	189.879
	3.58	191.249	191.655	189.894
	3.59	191.231	191.512	189.758
	3.6	191.256	191.503	189.812
	3.61	191.274	191.505	189.592
	3.62	191.324	191.525	189.806
	3.63	191.17	191.494	189.913
	3.64	191.129	191.503	189.839
	3.65	191.109	191.448	189.126
	3.66	191.244	191.504	189.218
	3.67	191.225	191.505	189.248
	3.68	191.215	191.576	189.345
	3.69	191.22	191.533	189.295
	3.7	191.208	191.502	189.162
	3.71	191.267	191.558	189.279
	3.72	191.29	191.552	189.2
	3.73	191.254	191.47	189.242
	3.74	191.293	191.484	189.189
	3.75	191.27	191.559	189.235
	3.76	191.183	191.632	189.302
	3.77	191.242	191.443	189.08
	3.78	191.175	191.484	189.278
	3.79	191.204	191.514	189.245
	3.8	191.166	191.637	189.26
	3.81	191.052	191.392	189.003
	3.82	191.157	191.573	188.949
	3.83	191.229	191.55	189.168
	3.84	191.183	191.523	189.246
	3.85	191.101	191.57	189.267
	3.86	191.1	191.664	189.208
	3.87	191.11	191.575	189.24
	3.88	191.227	191.563	188.99
	3.89	191.268	191.477	189.338
	3.9	191.286	191.512	189.238
	3.91	191.191	191.422	188.946
	3.92	190.703	191.41	189.081
	3.93	190.719	191.508	189.171
	3.94	190.694	191.516	189.287
	3.95	190.711	191.605	189.255
	3.96	190.684	191.498	188.973
	3.97	190.63	191.396	189.061
	3.98	190.693	191.586	189.109
	3.99	190.652	191.557	189.255
	4	190.72	191.59	189.193
	4.01	190.665	191.619	189.282
	4.02	190.662	191.553	189.205
	4.03	190.64	191.078	189.18
	4.04	190.689	191.019	189.318
	4.05	190.703	190.854	189.245
	4.06	190.64	190.977	189.257
	4.07	190.651	190.83	189.287
	4.08	190.715	190.911	189.104
	4.09	190.652	190.901	189.198
	4.1	190.61	190.934	189.19
	4.11	190.697	190.954	189.206
	4.12	190.657	190.88	189.253
	4.13	190.634	191.005	189.203
	4.14	190.67	190.833	189.187
	4.15	190.565	190.839	189.334
	4.16	190.564	190.853	189.167
	4.17	190.556	190.321	189.142
	4.18	190.609	190.297	188.724
	4.19	190.635	190.416	189.253
	4.2	190.073	190.335	189.294
	4.21	190.079	190.347	189.178
	4.22	190.088	190.416	189.195
	4.23	190.067	190.433	189.224
	4.24	190.06	190.43	189.195
	4.25	190.01	190.352	189.316
	4.26	190.005	190.367	189.215
	4.27	190.039	190.304	189.299
	4.28	190.061	190.356	189.313
	4.29	190.03	190.292	189.193
	4.3	189.84	190.393	189.187
	4.31	189.992	190.328	189.25
	4.32	189.816	189.26	189.251
	4.33	189.262	189.31	189.206
	4.34	189.174	189.257	189.243
	4.35	189.413	189.308	189.279
	4.36	189.144	189.274	189.214
	4.37	189.346	189.281	189.184
	4.38	189.334	189.295	189.268
	4.39	189.319	189.28	189.133
	4.4	189.218	189.298	188.971
	4.41	189.189	189.316	189.203
	4.42	189.25	189.308	188.927
	4.43	189.228	189.339	189.045
	4.44	189.262	189.317	189.267
	4.45	188.797	189.293	188.875
	4.46	188.836	189.305	189.291
	4.47	188.8	189.299	189.221
	4.48	188.701	189.25	189.303
	4.49	188.785	189.303	189.217
	4.5	188.774	189.315	189.317
	4.51	188.789	189.27	189.27
	4.52	188.755	189.306	189.266
	4.53	188.818	189.272	189.287
	4.54	188.79	189.283	189.25
	4.55	188.675	189.299	189.34
	4.56	188.761	189.288	189.25
	4.57	188.775	189.279	189.014
	4.58	188.701	189.303	189.198
	4.59	188.604	189.293	189.181
	4.6	188.615	189.317	189.143
	4.61	188.556	189.321	189.227
	4.62	188.588	189.277	188.893
	4.63	188.535	189.221	189.311
	4.64	188.613	189.301	189.237
	4.65	188.704	189.29	189.294
	4.66	188.662	189.307	189.165
	4.67	188.537	189.246	189.103
	4.68	188.629	189.297	189.188
	4.69	188.463	189.305	189.226
	4.7	188.575	189.231	189.271
	4.71	188.695	189.293	189.225
	4.72	188.691	189.31	189.268
	4.73	188.487	189.305	189.243
	4.74	188.559	189.244	189.131
	4.75	188.495	189.216	189.006
	4.76	188.483	189.311	189.075
	4.77	188.63	189.278	189.292
	4.78	188.611	189.268	189.247
	4.79	188.518	189.244	188.216
	4.8	188.344	189.294	188.201
	4.81	188.163	189.283	188.155
	4.82	188.342	189.259	188.22
	4.83	188.233	189.281	188.187
	4.84	188.153	189.306	188.149
	4.85	187.873	189.294	188.186
	4.86	187.971	189.246	188.174
	4.87	187.364	189.273	188.187
	4.88	187.09	189.306	188.149
	4.89	187.14	189.3	188.191
	4.9	187.163	189.275	188.222
	4.91	187.221	189.282	188.167
	4.92	186.497	189.281	188.223
	4.93	185.868	189.234	188.224
	4.94	185.312	189.246	188.203
	4.95	185.646	189.309	188.164
	4.96	185.156	189.244	188.206
	4.97	184.762	189.291	188.179
	4.98	182.378	189.262	188.194
	4.99	182.319	189.3	188.167
	5	181.572	189.325	188.23
	5.01	180.87	189.172	188.186
	5.02	181.109	189.279	188.195
	5.03	177.621	189.256	188.145
	5.04	174.417	189.297	188.101
	5.05	173.444	189.297	188.202
	5.06	171.547	189.218	188.19
	5.07	169.873	189.269	188.19
	5.08	168.75	189.291	188.158
	5.09	167.778	189.31	188.177
	5.1	167.897	189.316	188.189
	5.11	168.257	189.237	188.174
	5.12	167.686	189.269	188.159
	5.13	165.13	189.279	188.186
	5.14	164.704	189.256	188.231
	5.15	160.911	189.282	188.155
	5.16	159.906	189.292	188.212
	5.17	158.398	189.301	188.153
	5.18	157.73	189.296	188.159
	5.19	154.913	189.312	188.219
	5.2	155.162	189.283	188.19
	5.21	153.787	189.29	188.206
	5.22	153.307	189.27	188.174
	5.23	152.924	189.293	188.207
	5.24	151.347	189.27	188.176
	5.25	151.738	189.275	188.16
	5.26	151.87	189.284	188.22
	5.27	151.873	189.26	188.206
	5.28	151.558	189.291	188.176
	5.29	150.934	189.285	188.214
	5.3	151.157	189.27	188.201
	5.31	151.01	189.29	188.186
	5.32	150.373	189.296	188.168
	5.33	151.023	189.25	188.176
	5.34	150.698	189.255	188.21
	5.35	151.044	189.252	188.18
	5.36	150.822	189.279	188.134
	5.37	151.372	189.299	188.211
	5.38	151.201	189.258	188.201
	5.39	151.218	189.255	188.256
	5.4	150.839	189.221	188.199
	5.41	151.327	189.222	188.169
	5.42	150.98	189.25	188.19
	5.43	150.204	189.309	188.131
	5.44	150.086	189.261	188.164
	5.45	148.486	189.332	188.13
	5.46	148.339	189.257	188.162
	5.47	148.765	189.183	188.183
	5.48	147.655	189.242	188.205
	5.49	146.594	189.281	188.199
	5.5	144.821	189.292	188.188
	5.51	145.122	189.269	188.15
	5.52	142.266	189.3	188.202
	5.53	141.79	189.242	188.154
	5.54	142.823	189.247	188.181
	5.55	142.449	189.185	188.205
	5.56	141.981	189.298	188.171
	5.57	138.068	189.293	188.219
	5.58	138.14	189.294	188.167
	5.59	136.324	189.295	188.125
	5.6	133.167	189.252	188.178
	5.61	133.173	189.265	188.134
	5.62	131.927	189.299	188.155
	5.63	130.857	189.326	188.181
	5.64	130.886	189.275	188.144
	5.65	128.633	189.331	188.161
	5.66	125.847	189.279	188.183
	5.67	125.092	189.277	188.169
	5.68	123.868	189.239	188.185
	5.69	122.893	189.28	188.182
	5.7	122.596	189.295	188.14
	5.71	120.772	189.305	188.147
	5.72	119.715	189.297	188.166
	5.73		189.287	188.167
	5.74		189.296	188.171
	5.75		189.301	188.198
	5.76		189.292	188.157
	5.77		189.262	188.188
	5.78		189.3	188.203
	5.79		189.326	188.089
	5.8		189.289	188.168
	5.81		189.21	188.098
	5.82		189.271	188.201
	5.83		189.293	188.164
	5.84		189.335	188.143
	5.85		189.258	188.179
	5.86		189.299	188.144
	5.87		189.27	188.146
	5.88		189.298	188.186
	5.89		189.183	188.162
	5.9		189.214	188.149
	5.91		189.256	188.189
	5.92		189.283	188.156
	5.93		189.296	188.157
	5.94		189.242	188.198
	5.95		189.255	188.178
	5.96		189.264	188.124
	5.97		189.257	188.207
	5.98		189.286	188.211
	5.99		189.284	188.194
	6		189.285	188.128
	6.01		189.229	188.189
	6.02		189.273	188.147
	6.03		189.223	188.197
	6.04		189.249	188.178
	6.05		189.268	188.183
	6.06		189.275	188.154
	6.07		189.303	188.16
	6.08		189.323	188.121
	6.09		189.269	188.16
	6.1		189.264	188.122
	6.11		189.279	188.064
	6.12		189.292	188.117
	6.13		189.279	188.077
	6.14		189.3	188.107
	6.15		189.302	188.115
	6.16		189.279	188.103
	6.17		189.299	188.101
	6.18		189.253	188.041
	6.19		189.282	187.93
	6.2		189.275	187.736
	6.21		189.259	187.888
	6.22		189.22	187.781
	6.23		189.248	187.553
	6.24		189.243	187.427
	6.25		189.075	187.63
	6.26		189.136	187.49
	6.27		189.034	187.388
	6.28		189.192	187.547
	6.29		189.2	187.425
	6.3		189.216	187.389
	6.31		189.251	187.355
	6.32		189.113	187.421
	6.33		189.119	187.388
	6.34		189.149	187.408
	6.35		189.123	187.073
	6.36		189.175	187.213
	6.37		189.26	186.304
	6.38		189.261	186.717
	6.39		189.226	186.363
	6.4		189.153	186.189
	6.41		189.218	186.091
	6.42		189.172	183.707
	6.43		189.103	182.379
	6.44		189.13	182.54
	6.45		189.19	183.206
	6.46		189.099	182.786
	6.47		189.217	181.726
	6.48		189.17	182.354
	6.49		189.157	180.327
	6.5		189.127	179.413
	6.51		189.227	178.524
	6.52		189.188	177.636
	6.53		189.034	177.523
	6.54		188.554	176
	6.55		188.505	175.331
	6.56		188.591	174.591
	6.57		188.552	174.435
	6.58		188.464	175.822
	6.59		188.325	174.624
	6.6		187.865	174.026
	6.61		188.17	173.176
	6.62		187.976	174.361
	6.63		188.117	172.325
	6.64		187.669	172.335
	6.65		187.619	171.548
	6.66		187.424	172.04
	6.67		187.389	170.545
	6.68		187.71	167.975
	6.69		187.488	165.827
	6.7		187.424	161.378
	6.71		186.785	160.834
	6.72		186.689	158.475
	6.73		186.626	158.003
	6.74		186.883	157.19
	6.75		186.696	155.35
	6.76		186.257	153.433
	6.77		186.495	152.024
	6.78		185.13	150.533
	6.79		183.439	147.953
	6.8		183.472	144.921
	6.81		183.429	139.117
	6.82		183.12	135.099
	6.83		184.274	131.528
	6.84		182.688	131.116
	6.85		181.413	128.686
	6.86		178.392	128.683
	6.87		176.786	129.765
	6.88		175.305	127.889
	6.89		176.351	127.517
	6.9		175.75	125.795
	6.91		172.95	123.598
	6.92		172.5	122.569
	6.93		170.165	119.925
	6.94		168.706
	6.95		167.651
	6.96		165.931
	6.97		161.537
	6.98		154.609
	6.99		153.411
	7		153.917
	7.01		150.136
	7.02		145.639
	7.03		143.693
	7.04		143.434
	7.05		143.03
	7.06		137.656
	7.07		138.535
	7.08		136.882
	7.09		133.611
	7.1		134.652
	7.11		133.73
	7.12		133.014
	7.13		133.8
	7.14		134.225
	7.15		134.581
	7.16		132.55
	7.17		132.856
	7.18		132.583
	7.19		132.895
	7.2		132.924
	7.21		132.465
	7.22		131.778
	7.23		131.713
	7.24		130.121
	7.25		129.309
	7.26		127.912
	7.27		128.056
	7.28		129.253
	7.29		128.9
	7.3		129.681
	7.31		129.019
	7.32		129.076
	7.33		129.184
	7.34		127.495
	7.35		126.666
	7.36		124.62
	7.37		119.447

## Sheet: Figure 3c
Figure 3c
	time, s	GTP cap size, dimers
		Run 1	Run 2	Run 3
	0	212	214	214
	0.01	212	214	214
	0.02	210	213	213
	0.03	210	213	213
	0.04	209	212	213
	0.05	209	208	213
	0.06	209	208	213
	0.07	208	208	213
	0.08	207	207	212
	0.09	207	207	209
	0.1	206	205	209
	0.11	204	205	206
	0.12	202	205	205
	0.13	202	205	205
	0.14	202	204	205
	0.15	201	204	204
	0.16	201	204	202
	0.17	201	201	201
	0.18	201	201	200
	0.19	200	201	200
	0.2	199	199	199
	0.21	199	199	199
	0.22	199	197	198
	0.23	199	197	197
	0.24	199	196	197
	0.25	199	196	195
	0.26	197	196	195
	0.27	196	196	195
	0.28	196	196	195
	0.29	195	196	194
	0.3	195	195	194
	0.31	195	195	194
	0.32	195	195	193
	0.33	195	195	193
	0.34	194	194	193
	0.35	194	194	193
	0.36	193	194	192
	0.37	192	194	192
	0.38	192	194	191
	0.39	192	192	190
	0.4	192	192	190
	0.41	192	191	189
	0.42	192	191	189
	0.43	191	190	188
	0.44	190	190	188
	0.45	190	190	187
	0.46	189	189	187
	0.47	189	189	187
	0.48	187	189	185
	0.49	186	188	184
	0.5	186	188	184
	0.51	185	188	183
	0.52	185	187	183
	0.53	184	187	183
	0.54	184	186	183
	0.55	184	186	182
	0.56	182	186	182
	0.57	181	185	180
	0.58	180	185	180
	0.59	180	185	179
	0.6	179	185	179
	0.61	176	185	179
	0.62	176	185	179
	0.63	176	185	179
	0.64	175	184	179
	0.65	175	183	178
	0.66	175	183	178
	0.67	173	183	178
	0.68	173	183	178
	0.69	173	183	178
	0.7	173	183	178
	0.71	171	183	178
	0.72	171	183	176
	0.73	170	183	174
	0.74	169	183	173
	0.75	169	183	172
	0.76	168	183	172
	0.77	167	182	172
	0.78	166	181	171
	0.79	166	180	170
	0.8	165	180	169
	0.81	165	180	168
	0.82	165	180	168
	0.83	165	178	168
	0.84	165	178	168
	0.85	164	177	167
	0.86	163	177	166
	0.87	160	176	166
	0.88	158	176	166
	0.89	155	175	164
	0.9	153	175	164
	0.91	153	175	164
	0.92	153	173	164
	0.93	153	173	164
	0.94	152	172	164
	0.95	151	170	164
	0.96	151	170	164
	0.97	151	170	163
	0.98	151	170	162
	0.99	151	170	162
	1	151	170	162
	1.01	151	170	162
	1.02	151	170	161
	1.03	151	170	160
	1.04	151	170	159
	1.05	151	170	159
	1.06	150	170	158
	1.07	150	170	158
	1.08	150	169	158
	1.09	150	169	158
	1.1	150	169	157
	1.11	150	169	157
	1.12	149	169	157
	1.13	149	169	157
	1.14	149	169	157
	1.15	147	169	157
	1.16	147	169	157
	1.17	147	169	157
	1.18	147	169	157
	1.19	147	168	157
	1.2	147	168	157
	1.21	147	168	156
	1.22	147	168	156
	1.23	146	168	155
	1.24	146	168	154
	1.25	146	168	154
	1.26	146	168	154
	1.27	146	168	154
	1.28	146	167	154
	1.29	145	167	154
	1.3	145	167	154
	1.31	145	167	154
	1.32	143	167	153
	1.33	143	166	152
	1.34	143	165	151
	1.35	143	164	151
	1.36	143	163	151
	1.37	142	163	150
	1.38	142	163	150
	1.39	142	163	149
	1.4	142	161	148
	1.41	142	161	148
	1.42	141	161	147
	1.43	141	159	146
	1.44	141	159	145
	1.45	141	158	145
	1.46	140	158	145
	1.47	140	158	144
	1.48	140	158	144
	1.49	140	157	144
	1.5	140	155	144
	1.51	137	155	144
	1.52	136	154	144
	1.53	136	154	144
	1.54	135	153	144
	1.55	134	153	144
	1.56	134	153	144
	1.57	133	153	144
	1.58	132	153	144
	1.59	131	153	143
	1.6	131	153	142
	1.61	130	152	142
	1.62	130	152	141
	1.63	129	152	141
	1.64	127	152	140
	1.65	126	152	140
	1.66	126	152	140
	1.67	126	152	140
	1.68	126	152	140
	1.69	126	152	140
	1.7	125	152	140
	1.71	125	152	140
	1.72	125	152	140
	1.73	125	152	140
	1.74	125	152	140
	1.75	125	151	140
	1.76	125	150	140
	1.77	125	150	140
	1.78	125	150	140
	1.79	125	150	140
	1.8	125	150	140
	1.81	125	150	140
	1.82	124	150	138
	1.83	124	149	138
	1.84	123	149	138
	1.85	123	149	138
	1.86	123	149	138
	1.87	123	149	138
	1.88	123	149	137
	1.89	123	148	137
	1.9	123	148	137
	1.91	122	148	136
	1.92	122	148	136
	1.93	122	148	135
	1.94	122	146	135
	1.95	122	146	135
	1.96	122	146	135
	1.97	121	146	135
	1.98	121	146	135
	1.99	121	146	134
	2	121	146	134
	2.01	121	145	134
	2.02	120	145	134
	2.03	120	145	134
	2.04	120	145	134
	2.05	120	144	134
	2.06	119	144	134
	2.07	119	144	134
	2.08	118	144	134
	2.09	118	144	134
	2.1	118	144	133
	2.11	118	144	133
	2.12	118	144	133
	2.13	118	144	133
	2.14	118	144	133
	2.15	118	144	133
	2.16	118	144	133
	2.17	118	144	133
	2.18	118	142	133
	2.19	118	141	132
	2.2	118	139	131
	2.21	118	139	131
	2.22	118	138	131
	2.23	117	138	131
	2.24	117	138	131
	2.25	117	138	131
	2.26	116	138	130
	2.27	116	138	130
	2.28	116	138	129
	2.29	116	138	129
	2.3	116	137	129
	2.31	116	137	129
	2.32	115	137	128
	2.33	115	137	127
	2.34	112	137	127
	2.35	112	137	126
	2.36	112	136	126
	2.37	112	136	125
	2.38	111	136	125
	2.39	111	136	125
	2.4	111	136	125
	2.41	111	136	125
	2.42	110	136	125
	2.43	110	136	125
	2.44	109	133	125
	2.45	109	132	125
	2.46	109	132	125
	2.47	109	131	125
	2.48	109	130	125
	2.49	109	130	125
	2.5	109	129	125
	2.51	108	129	124
	2.52	107	129	124
	2.53	106	129	124
	2.54	105	129	124
	2.55	104	129	124
	2.56	103	129	124
	2.57	103	129	124
	2.58	102	128	124
	2.59	102	128	123
	2.6	102	128	123
	2.61	101	128	123
	2.62	101	128	122
	2.63	101	128	121
	2.64	101	128	121
	2.65	101	128	120
	2.66	101	128	120
	2.67	101	128	120
	2.68	100	128	120
	2.69	100	128	120
	2.7	100	128	119
	2.71	100	128	119
	2.72	100	128	119
	2.73	100	127	119
	2.74	99	127	118
	2.75	99	127	117
	2.76	99	127	117
	2.77	98	127	117
	2.78	98	126	117
	2.79	98	125	116
	2.8	98	125	115
	2.81	98	125	114
	2.82	98	125	114
	2.83	98	125	114
	2.84	98	125	114
	2.85	98	125	114
	2.86	98	124	114
	2.87	98	124	113
	2.88	97	123	112
	2.89	97	123	112
	2.9	97	123	111
	2.91	96	123	110
	2.92	96	122	110
	2.93	96	122	110
	2.94	96	122	110
	2.95	96	122	110
	2.96	96	122	110
	2.97	96	122	110
	2.98	96	122	110
	2.99	95	122	110
	3	94	121	109
	3.01	94	121	109
	3.02	93	121	109
	3.03	92	121	109
	3.04	92	121	108
	3.05	91	121	108
	3.06	91	121	108
	3.07	90	120	107
	3.08	90	120	107
	3.09	90	120	107
	3.1	89	120	106
	3.11	89	120	105
	3.12	88	120	104
	3.13	88	119	104
	3.14	88	119	104
	3.15	87	118	104
	3.16	87	118	104
	3.17	87	118	103
	3.18	87	117	103
	3.19	87	117	103
	3.2	87	116	103
	3.21	87	116	102
	3.22	87	115	102
	3.23	87	115	102
	3.24	87	114	102
	3.25	87	114	102
	3.26	87	114	101
	3.27	87	114	101
	3.28	87	114	101
	3.29	87	112	100
	3.3	87	112	100
	3.31	87	112	100
	3.32	86	112	99
	3.33	86	112	99
	3.34	86	112	98
	3.35	86	111	98
	3.36	86	111	98
	3.37	86	111	98
	3.38	85	111	98
	3.39	85	110	98
	3.4	85	110	98
	3.41	85	110	98
	3.42	85	110	98
	3.43	84	109	98
	3.44	84	107	98
	3.45	84	107	98
	3.46	83	107	98
	3.47	83	106	98
	3.48	82	105	98
	3.49	82	104	97
	3.5	81	103	97
	3.51	81	103	97
	3.52	81	103	97
	3.53	81	103	97
	3.54	80	103	97
	3.55	80	102	97
	3.56	80	102	97
	3.57	80	102	97
	3.58	80	102	97
	3.59	80	102	97
	3.6	80	102	97
	3.61	80	102	97
	3.62	80	102	97
	3.63	79	102	97
	3.64	79	102	97
	3.65	79	102	96
	3.66	79	102	96
	3.67	79	102	96
	3.68	79	102	96
	3.69	78	102	96
	3.7	78	102	96
	3.71	78	101	95
	3.72	78	101	94
	3.73	78	101	93
	3.74	78	101	93
	3.75	77	101	92
	3.76	77	101	91
	3.77	77	101	91
	3.78	77	101	91
	3.79	77	101	91
	3.8	77	101	91
	3.81	77	101	91
	3.82	77	101	91
	3.83	77	101	91
	3.84	76	101	91
	3.85	76	100	91
	3.86	76	99	91
	3.87	76	99	91
	3.88	76	99	91
	3.89	76	99	91
	3.9	76	99	90
	3.91	76	99	90
	3.92	75	99	90
	3.93	75	99	90
	3.94	75	98	90
	3.95	75	98	90
	3.96	75	98	89
	3.97	75	98	89
	3.98	75	98	89
	3.99	75	97	89
	4	73	97	89
	4.01	73	97	89
	4.02	73	97	88
	4.03	73	97	88
	4.04	73	97	88
	4.05	73	97	88
	4.06	73	96	88
	4.07	73	96	88
	4.08	73	95	87
	4.09	73	94	87
	4.1	73	94	87
	4.11	73	93	87
	4.12	73	93	87
	4.13	73	93	87
	4.14	73	93	87
	4.15	72	93	87
	4.16	72	93	87
	4.17	71	91	87
	4.18	71	91	87
	4.19	71	91	87
	4.2	71	91	87
	4.21	71	91	87
	4.22	71	91	86
	4.23	71	91	86
	4.24	70	91	86
	4.25	70	91	86
	4.26	70	91	86
	4.27	70	91	86
	4.28	70	91	86
	4.29	70	91	86
	4.3	70	91	86
	4.31	69	91	86
	4.32	69	90	86
	4.33	69	90	86
	4.34	68	89	86
	4.35	68	89	86
	4.36	67	88	86
	4.37	67	88	86
	4.38	67	87	86
	4.39	67	87	85
	4.4	67	87	84
	4.41	67	87	84
	4.42	67	86	82
	4.43	67	86	82
	4.44	67	85	82
	4.45	67	85	82
	4.46	67	85	82
	4.47	67	85	82
	4.48	66	85	81
	4.49	66	84	81
	4.5	66	84	81
	4.51	66	84	81
	4.52	66	84	81
	4.53	65	84	80
	4.54	65	84	79
	4.55	65	84	79
	4.56	65	83	78
	4.57	65	83	78
	4.58	65	83	77
	4.59	65	83	77
	4.6	65	83	76
	4.61	65	83	76
	4.62	65	83	76
	4.63	65	83	76
	4.64	65	82	75
	4.65	65	81	75
	4.66	65	81	75
	4.67	65	81	75
	4.68	65	80	75
	4.69	65	80	74
	4.7	65	80	74
	4.71	65	79	74
	4.72	65	79	74
	4.73	65	79	74
	4.74	65	79	74
	4.75	64	79	74
	4.76	63	79	74
	4.77	63	79	73
	4.78	62	79	73
	4.79	62	78	71
	4.8	62	78	70
	4.81	62	78	69
	4.82	62	78	69
	4.83	61	77	69
	4.84	60	77	69
	4.85	60	77	68
	4.86	58	77	68
	4.87	58	77	68
	4.88	58	76	68
	4.89	58	76	67
	4.9	58	76	67
	4.91	58	75	67
	4.92	58	75	67
	4.93	58	75	67
	4.94	58	75	67
	4.95	58	75	67
	4.96	58	74	67
	4.97	58	74	67
	4.98	57	74	67
	4.99	57	74	67
	5	56	74	67
	5.01	56	74	66
	5.02	56	74	66
	5.03	56	74	65
	5.04	55	73	65
	5.05	55	73	65
	5.06	55	73	65
	5.07	55	73	65
	5.08	55	73	65
	5.09	55	73	64
	5.1	55	73	64
	5.11	55	73	64
	5.12	55	72	64
	5.13	55	72	63
	5.14	55	72	63
	5.15	51	72	63
	5.16	51	72	63
	5.17	51	72	63
	5.18	50	72	63
	5.19	50	72	61
	5.2	50	72	61
	5.21	50	72	61
	5.22	50	72	61
	5.23	50	72	61
	5.24	50	72	61
	5.25	50	72	61
	5.26	50	71	61
	5.27	50	71	61
	5.28	49	71	61
	5.29	49	71	61
	5.3	49	71	61
	5.31	49	71	60
	5.32	49	71	60
	5.33	49	71	60
	5.34	49	71	60
	5.35	49	71	59
	5.36	49	70	59
	5.37	49	70	59
	5.38	49	70	59
	5.39	49	69	58
	5.4	49	68	58
	5.41	49	68	58
	5.42	49	68	58
	5.43	49	68	57
	5.44	48	68	57
	5.45	48	68	57
	5.46	48	68	57
	5.47	48	68	56
	5.48	48	67	56
	5.49	48	66	56
	5.5	46	66	56
	5.51	46	66	56
	5.52	45	66	56
	5.53	45	66	56
	5.54	45	65	55
	5.55	45	64	54
	5.56	45	64	54
	5.57	43	64	54
	5.58	43	64	53
	5.59	43	62	53
	5.6	43	62	53
	5.61	43	62	53
	5.62	43	62	53
	5.63	43	62	53
	5.64	43	62	53
	5.65	43	62	52
	5.66	43	62	52
	5.67	43	62	52
	5.68	43	62	52
	5.69	42	62	52
	5.7	42	61	52
	5.71	42	61	52
	5.72	40	61	52
	5.73	40	61	52
	5.74	40	61	52
	5.75	40	61	52
	5.76	40	61	52
	5.77	40	60	52
	5.78	40	60	52
	5.79	40	60	52
	5.8	40	60	52
	5.81	39	60	52
	5.82	39	60	52
	5.83	39	60	51
	5.84	39	60	51
	5.85	39	60	51
	5.86	39	60	51
	5.87	39	60	51
	5.88	38	59	51
	5.89	38	59	51
	5.9	38	59	51
	5.91	38	58	51
	5.92	38	57	50
	5.93	38	57	50
	5.94	38	57	50
	5.95	38	57	50
	5.96	38	57	50
	5.97	38	56	50
	5.98	38	56	50
	5.99	38	56	50
	6	38	56	50
	6.01	37	56	50
	6.02	37	56	50
	6.03	37	56	50
	6.04	37	56	50
	6.05	37	56	49
	6.06	37	55	49
	6.07	37	55	49
	6.08	37	55	49
	6.09	37	55	49
	6.1	37	55	49
	6.11	37	55	49
	6.12	37	55	49
	6.13	35	54	49
	6.14	35	53	49
	6.15	34	53	49
	6.16	34	53	49
	6.17	34	53	48
	6.18	34	53	47
	6.19	34	53	47
	6.2	34	52	47
	6.21	34	52	47
	6.22	34	52	47
	6.23	34	52	46
	6.24	33	52	46
	6.25	32	52	46
	6.26	32	52	46
	6.27	32	52	46
	6.28	32	51	46
	6.29	32	51	45
	6.3	32	51	44
	6.31	31	51	44
	6.32	31	51	43
	6.33	31	51	43
	6.34	31	51	43
	6.35	31	51	43
	6.36	30	51	43
	6.37	30	50	42
	6.38	30	50	42
	6.39	30	50	42
	6.4	30	50	42
	6.41	30	50	42
	6.42	30	50	42
	6.43	29	50	42
	6.44	29	50	41
	6.45	29	50	41
	6.46	29	50	41
	6.47	29	49	41
	6.48	29	49	41
	6.49	29	48	41
	6.5	29	48	41
	6.51	29	48	40
	6.52	29	48	39
	6.53	29	48	39
	6.54	29	48	39
	6.55	29	48	39
	6.56	29	48	38
	6.57	29	48	38
	6.58	29	48	38
	6.59	29	48	38
	6.6	29	48	38
	6.61	28	48	38
	6.62	28	47	38
	6.63	28	47	38
	6.64	28	47	38
	6.65	28	47	38
	6.66	28	47	37
	6.67	28	47	36
	6.68	26	47	36
	6.69	26	47	36
	6.7	26	47	34
	6.71	26	46	34
	6.72	26	46	34
	6.73	26	46	34
	6.74	26	46	34
	6.75	26	46	34
	6.76	26	46	34
	6.77	26	44	34
	6.78	26	44	34
	6.79	26	44	34
	6.8	26	44	34
	6.81	26	43	34
	6.82	26	43	34
	6.83	26	43	32
	6.84	26	43	32
	6.85	26	42	30
	6.86	26	42	30
	6.87	26	40	30
	6.88	26	40	30
	6.89	26	40	30
	6.9	26	40	30
	6.91	26	40	30
	6.92	26	40	30
	6.93	26	40	30
	6.94	25	39	30
	6.95	25	39	30
	6.96	25	39	30
	6.97	25	39	30
	6.98	24	39	30
	6.99	24	39	30
	7	24	39	30
	7.01	24	39	30
	7.02	24	39	30
	7.03	24	38	30
	7.04	24	38	30
	7.05	24	38	30
	7.06	24	37	30
	7.07	23	37	30
	7.08	23	37	28
	7.09	23	35
	7.1	23	35
	7.11	23	35
	7.12	22	35
	7.13	22	35
	7.14	22	35
	7.15	22	35
	7.16	22	35
	7.17	21	35
	7.18	21	35
	7.19	21	35
	7.2	21	35
	7.21	21	35
	7.22	21	35
	7.23	21	35
	7.24	21	31
	7.25	21	30
	7.26	21	29
	7.27	20	29
	7.28	20	29
	7.29	20	29
	7.3	20	29
	7.31	20	29
	7.32	20	29
	7.33	20	29
	7.34	20	28
	7.35	20	28
	7.36	19	27
	7.37	19	26
	7.38	19	25
	7.39	19	25
	7.4	19	25
	7.41	19	24
	7.42	19	23
	7.43	19	23
	7.44	19	22
	7.45	19	22
	7.46	19	22
	7.47	19	22
	7.48	19	22
	7.49	18	22
	7.5	18	22
	7.51	17	22
	7.52	17	22
	7.53	17	22
	7.54	17	22
	7.55	17	22
	7.56	17	22
	7.57	17	22
	7.58	17	22
	7.59	17	22
	7.6	17	22
	7.61	17	22
	7.62	16	22
	7.63	16	22
	7.64	16	22
	7.65	16	22
	7.66	15	22
	7.67	14	22
	7.68	14	22
	7.69	14	22
	7.7	14	22
	7.71	14	22
	7.72	14	22
	7.73	14	22
	7.74	13	22
	7.75	11	22
	7.76		22
	7.77		22
	7.78		21
	7.79		21
	7.8		21
	7.81		21
	7.82		21
	7.83		21
	7.84		21
	7.85		21
	7.86		21
	7.87		21
	7.88		21
	7.89		21
	7.9		21
	7.91		21
	7.92		21
	7.93		20
	7.94		20
	7.95		20
	7.96		20
	7.97		20
	7.98		20
	7.99		20
	8		20

[truncated: 29 more sheets: Figure 3d, Figure 3e, Figure 4a, Figure 4b, Figure 4d, Figure 4e, Figure 5d, Figure 5e, Figure 5f, Figure 5g, Figure 5h, Figure 6c, Figure 6d, Figure 6g, Figure 6h, Figure 6j, Figure 7c, Figure 7d, Figure 8c, Fig S2a …]
